# Supplementary material for: Anti-Nogo-A NG101 treatment induces changes in spinal cord micro- and macrostructure following spinal cord injury
Source: Nat Commun. 2026 May 12;17:4197. doi: 10.1038/s41467-026-71412-0 (PMC13168246; doi:10.1038/s41467-026-71412-0)
Supplement: Supplementary file 4 — Source Data [file 41467_2026_71412_MOESM4_ESM.xlsx]

## Sheet: Figure 2-SA Figure 3
Anon_ID	treat	session	time_MRI	CSA	AP	RL
sub-001	NG101	NISCI01	13	73.4663	8.08654	11.5417
sub-001	NG101	NISCI11	187	74.8067	8.38713	11.3823
sub-002	Placebo	NISCI09	64	65.7256	7.73482	10.7345
sub-002	Placebo	NISCI11	197	66.6684	7.81139	10.8099
sub-003	NG101	NISCI01	22	65.1302	7.54881	10.9502
sub-003	NG101	NISCI09	56	64.6384	7.29854	11.0513
sub-005	Placebo	NISCI01	22	59.0649	7.61944	9.79517
sub-012	NG101	NISCI09	44	61.5266	6.94877	11.1294
sub-012	NG101	NISCI11	177	63.1424	7.24057	10.9525
sub-013	Placebo	NISCI01	33	62.2785	7.39816	10.6309
sub-014	NG101	NISCI01	17	65.9676	7.66569	10.9165
sub-014	NG101	NISCI11	187	66.8445	7.8531	10.8097
sub-015	NG101	NISCI01	12	73.0861	8.71033	10.618
sub-015	NG101	NISCI09	47	71.1294	8.27416	10.8939
sub-016	NG101	NISCI01	24	78.5629	8.19439	12.117
sub-016	NG101	NISCI09	60	80.1159	8.14973	12.3559
sub-016	NG101	NISCI11	194	82.0568	8.26513	12.5306
sub-043	Placebo	NISCI01	21	62.4403	7.53905	10.3944
sub-044	NG101	NISCI01	26	56.9558	7.47631	9.61119
sub-044	NG101	NISCI09	56	56.8054	7.61187	9.4341
sub-045	Placebo	NISCI01	24	59.8353	7.15155	10.5974
sub-046	Placebo	NISCI01	18	60.9255	6.81575	11.3268
sub-048	NG101	NISCI09	59	59.2842	7.54821	9.91225
sub-048	NG101	NISCI11	200	58.3789	7.64041	9.65813
sub-049	Placebo	NISCI09	57	76.6445	8.00661	12.0414
sub-049	Placebo	NISCI11	188	74.56	8.30043	11.3421
sub-050	Placebo	NISCI09	62	62.8707	7.23184	10.9858
sub-050	Placebo	NISCI11	186	59.4155	7.22938	10.4443
sub-051	NG101	NISCI09	51	65.424	7.74098	10.6693
sub-053	Placebo	NISCI01	15	55.391	7.28823	9.55211
sub-053	Placebo	NISCI09	52	56.6247	7.46686	9.61799
sub-054	Placebo	NISCI01	27	69.8886	8.11368	10.9883
sub-054	Placebo	NISCI09	57	73.9623	8.82405	11.5905
sub-054	Placebo	NISCI11	205	69.2281	7.71022	11.3955
sub-056	Placebo	NISCI01	26	72.4474	8.45513	10.8
sub-056	Placebo	NISCI11	197	72.4302	8.46354	10.7715
sub-060	NG101	NISCI09	54	72.7575	8.17572	11.2821
sub-063	Placebo	NISCI01	20	62.5053	7.68628	10.2011
sub-063	Placebo	NISCI09	53	63.9157	7.64931	10.6625
sub-063	Placebo	NISCI11	130	64.709	7.83688	10.4263
sub-064	NG101	NISCI09	40	66.2286	7.35348	11.4703
sub-065	NG101	NISCI01	18	73.4814	8.28573	11.2259
sub-065	NG101	NISCI09	51	71.004	7.90294	11.4481
sub-065	NG101	NISCI11	185	73.2234	8.29076	11.144
sub-067	Placebo	NISCI09	52	63.4372	7.7684	10.2971
sub-068	Placebo	NISCI01	16	72.8195	9.00861	10.155
sub-068	Placebo	NISCI11	180	68.3656	8.5145	10.1189
sub-071	Placebo	NISCI01	19	60.5752	7.17409	10.741
sub-071	Placebo	NISCI09	54	60.5213	7.51711	10.1733
sub-072	NG101	NISCI01	14	75.4574	7.93263	12.0753
sub-072	NG101	NISCI09	48	75.3614	7.8975	12.0765
sub-072	NG101	NISCI11	181	72.9837	7.61531	12.154
sub-076	NG101	NISCI01	26	68.9287	7.35337	11.8872
sub-076	NG101	NISCI09	56	74.4904	8.1968	11.4875
sub-076	NG101	NISCI11	189	66.7525	7.9593	10.6737
sub-082	Placebo	NISCI01	18	71.1454	7.73161	11.6934
sub-082	Placebo	NISCI11	186	67.4143	7.94037	10.8981
sub-083	Placebo	NISCI01	25	69.5069	8.005	11.0517
sub-083	Placebo	NISCI09	55	76.9599	8.38634	11.6701
sub-083	Placebo	NISCI11	195	75.9571	8.38241	11.5389
sub-085	NG101	NISCI01	22	68.4486	7.73813	11.2012
sub-085	NG101	NISCI09	57	70.6533	8.01026	11.1705
sub-085	NG101	NISCI11	190	70.1893	7.73555	11.6181
sub-086	NG101	NISCI01	18	80.3707	8.35818	12.2394
sub-086	NG101	NISCI09	53	77.085	8.2717	11.7826
sub-086	NG101	NISCI11	186	84.8907	8.72934	12.3208
sub-087	NG101	NISCI09	57	71.1975	7.92586	11.398
sub-087	NG101	NISCI11	186	73.0927	7.95838	11.6517
sub-088	Placebo	NISCI09	57	71.8266	7.50189	12.1444
sub-088	Placebo	NISCI11	334	75.6595	8.20897	11.6849
sub-089	Placebo	NISCI09	54	76.9254	8.22846	11.8408
sub-089	Placebo	NISCI11	194	73.9523	8.00208	11.6896
sub-091	NG101	NISCI01	17	78.3119	8.29566	11.9296
sub-091	NG101	NISCI09	52	79.8984	8.70261	11.6481
sub-092	NG101	NISCI09	58	61.687	7.28761	10.6783
sub-094	Placebo	NISCI01	23	64.3376	7.8166	10.3976
sub-094	Placebo	NISCI09	59	64.1138	7.78198	10.4836
sub-094	Placebo	NISCI11	178	60.5797	7.293	10.4845
sub-095	Placebo	NISCI09	59	83.5699	9.39168	11.21
sub-095	Placebo	NISCI11	202	79.7012	8.89938	11.3355
sub-097	NG101	NISCI09	47	87.9285	9.36281	11.8946
sub-097	NG101	NISCI11	215	88.7848	9.41519	11.8538
sub-098	NG101	NISCI01	22	66.8333	7.81249	10.8362
sub-098	NG101	NISCI09	53	65.3173	7.59429	10.9185
sub-098	NG101	NISCI11	200	65.8618	7.68677	10.824
sub-100	NG101	NISCI01	27	78.0921	8.36621	11.7628
sub-100	NG101	NISCI09	58	73.7451	8.19324	11.3739
sub-100	NG101	NISCI11	191	79.3795	8.76505	11.3773
sub-101	NG101	NISCI01	22	73.3084	8.43303	11.0367
sub-101	NG101	NISCI11	190	73.3798	8.61487	10.755
sub-104	Placebo	NISCI01	15	70.9104	8.40141	10.7797
sub-104	Placebo	NISCI09	53	66.3225	7.74733	10.8692
sub-104	Placebo	NISCI11	165	65.5507	7.31544	11.4073
sub-105	Placebo	NISCI09	54	74.3736	7.90343	12.0681
sub-105	Placebo	NISCI11	193	65.1893	7.7972	10.6556
sub-106	Placebo	NISCI11	196	68.4714	8.47886	10.185
sub-108	NG101	NISCI01	22	69.0645	7.53056	11.5525
sub-108	NG101	NISCI09	56	71.2088	7.81013	11.5218
sub-108	NG101	NISCI11	190	72.2534	8.26322	11.0696
sub-109	NG101	NISCI01	21	70.2135	7.3124	12.245
sub-109	NG101	NISCI09	57	65.1268	6.97984	11.867
sub-109	NG101	NISCI11	195	61.7582	6.68478	11.7665
sub-110	NG101	NISCI01	22	55.8399	6.96875	10.1348
sub-110	NG101	NISCI09	57	59.9436	7.52831	9.99532
sub-111	NG101	NISCI01	23	66.8767	7.47565	11.3136
sub-111	NG101	NISCI09	59	65.4931	7.4212	11.1654
sub-112	Placebo	NISCI01	22	71.9638	8.75816	10.4041
sub-112	Placebo	NISCI09	58	65.5006	8.00834	10.3245
sub-112	Placebo	NISCI11	172	66.3244	7.98782	10.4965
sub-113	Placebo	NISCI01	19	78.7205	8.59192	11.6556
sub-113	Placebo	NISCI09	55	73.4313	8.55745	10.8941
sub-114	NG101	NISCI09	59	61.7644	8.06162	9.66156
sub-114	NG101	NISCI11	191	61.4821	7.88111	9.83937
sub-115	NG101	NISCI01	22	73.2711	8.12083	11.3843
sub-115	NG101	NISCI09	58	74.9435	8.28621	11.3935
sub-115	NG101	NISCI11	192	73.4205	8.39012	11.0126
sub-120	NG101	NISCI01	15	64.5443	7.87816	10.3076
sub-120	NG101	NISCI11	185	59.8143	7.636	9.85927
sub-121	NG101	NISCI01	19	63.1703	7.64926	10.3864
sub-121	NG101	NISCI09	52	54.7293	7.23537	9.49427
sub-121	NG101	NISCI11	193	60.8246	7.54199	10.1865
sub-122	Placebo	NISCI01	25	70.5156	7.45962	12.0188
sub-122	Placebo	NISCI11	201	58.1478	6.50133	11.1357
sub-123	Placebo	NISCI01	17	62.5399	7.63134	10.3857
sub-123	Placebo	NISCI09	53	62.8457	7.65968	10.2709
sub-123	Placebo	NISCI11	192	54.3178	6.61767	10.4234
sub-124	Placebo	NISCI11	198	66.2223	7.90958	10.5906
sub-125	Placebo	NISCI01	13	67.2434	8.22883	10.3593
sub-125	Placebo	NISCI09	48	57.4251	7.50212	9.62457
sub-125	Placebo	NISCI11	187	61.7823	7.64763	10.119
sub-126	NG101	NISCI01	16	67.4556	7.92191	10.7707
sub-126	NG101	NISCI09	51	65.3622	7.8928	10.5165
sub-126	NG101	NISCI11	183	60.9769	7.34393	10.4558

## Sheet: Figure 3-SA Figure 5
Anon_ID	session	treat	Status	time_ISCNCSCI	tibSSEP_category_screening	bridge_group	SCIM
sub-001	NISCI01	NG101	motor-complete	0	abolished	> 1 mm	0
sub-001	NISCI09	NG101	motor-complete	30	abolished	> 1 mm	0
sub-001	NISCI10	NG101	motor-complete	85	abolished	> 1 mm	0
sub-001	NISCI11	NG101	motor-complete	168	abolished	> 1 mm	0
sub-002	NISCI01	Placebo	motor-incomplete	0	abolished		0
sub-002	NISCI09	Placebo	motor-incomplete	30	abolished		0
sub-002	NISCI10	Placebo	motor-incomplete	85	abolished		0
sub-002	NISCI11	Placebo	motor-incomplete	168	abolished		0
sub-003	NISCI01	NG101	motor-complete	0	abolished	> 1 mm	0
sub-003	NISCI09	NG101	motor-complete	29	abolished	> 1 mm	1
sub-003	NISCI10	NG101	motor-complete	84	abolished	> 1 mm	3
sub-003	NISCI11	NG101	motor-complete	168	abolished	> 1 mm	5
sub-004	NISCI01	NG101	motor-incomplete	0	preserved		0
sub-004	NISCI10	NG101	motor-incomplete	90	preserved		0
sub-004	NISCI11	NG101	motor-incomplete	168	preserved		0
sub-005	NISCI01	Placebo	motor-complete	0	preserved	> 1 mm	0
sub-005	NISCI09	Placebo	motor-complete	28	preserved	> 1 mm	0
sub-005	NISCI10	Placebo	motor-complete	89	preserved	> 1 mm	1
sub-005	NISCI11	Placebo	motor-complete	174	preserved	> 1 mm	3
sub-006	NISCI01	Placebo	motor-complete	0	preserved	> 1 mm	0
sub-006	NISCI09	Placebo	motor-complete	29	preserved	> 1 mm	0
sub-006	NISCI10	Placebo	motor-complete	82	preserved	> 1 mm	1
sub-006	NISCI11	Placebo	motor-complete	161	preserved	> 1 mm	1
sub-007	NISCI01	Placebo	motor-incomplete	0	abolished	> 1 mm	0
sub-007	NISCI09	Placebo	motor-incomplete	28	abolished	> 1 mm	0
sub-007	NISCI10	Placebo	motor-incomplete	77	abolished	> 1 mm	0
sub-007	NISCI11	Placebo	motor-incomplete	161	abolished	> 1 mm	0
sub-008	NISCI01	NG101	motor-complete	0	abolished		1
sub-008	NISCI09	NG101	motor-complete	32	abolished		1
sub-008	NISCI10	NG101	motor-complete	79	abolished		1
sub-008	NISCI11	NG101	motor-complete	163	abolished		1
sub-009	NISCI01	NG101	motor-complete	0	abolished		0
sub-009	NISCI09	NG101	motor-complete	32	abolished		1
sub-009	NISCI10	NG101	motor-complete	77	abolished		1
sub-009	NISCI11	NG101	motor-complete	167	abolished		1
sub-010	NISCI01	NG101	motor-complete	0	preserved	< 1 mm	3
sub-010	NISCI09	NG101	motor-complete	29	preserved	< 1 mm	4
sub-010	NISCI10	NG101	motor-complete	78	preserved	< 1 mm	4
sub-010	NISCI11	NG101	motor-complete	161	preserved	< 1 mm	5
sub-011	NISCI01	NG101	motor-complete	0	abolished		0
sub-011	NISCI09	NG101	motor-complete	29	abolished		5
sub-011	NISCI10	NG101	motor-complete	82	abolished		10
sub-011	NISCI11	NG101	motor-complete	167	abolished		11
sub-012	NISCI01	NG101	motor-incomplete	0	preserved	> 1 mm	2
sub-012	NISCI09	NG101	motor-incomplete	29	preserved	> 1 mm	18
sub-012	NISCI10	NG101	motor-incomplete	78	preserved	> 1 mm	16
sub-012	NISCI11	NG101	motor-incomplete	163	preserved	> 1 mm	20
sub-013	NISCI01	Placebo	motor-incomplete	0	preserved	> 1 mm	0
sub-013	NISCI10	Placebo	motor-incomplete	80	preserved	> 1 mm	16
sub-013	NISCI11	Placebo	motor-incomplete	157	preserved	> 1 mm	16
sub-014	NISCI01	NG101	motor-incomplete	0	preserved	> 1 mm	0
sub-014	NISCI09	NG101	motor-incomplete	30	preserved	> 1 mm	1
sub-014	NISCI10	NG101	motor-incomplete	77	preserved	> 1 mm	5
sub-014	NISCI11	NG101	motor-incomplete	162	preserved	> 1 mm	12
sub-015	NISCI01	NG101	motor-incomplete	0	preserved	> 1 mm	0
sub-015	NISCI09	NG101	motor-incomplete	32	preserved	> 1 mm	5
sub-015	NISCI10	NG101	motor-incomplete	88	preserved	> 1 mm	8
sub-015	NISCI11	NG101	motor-incomplete	167	preserved	> 1 mm	20
sub-016	NISCI01	NG101	motor-incomplete	0	preserved	> 1 mm	0
sub-016	NISCI09	NG101	motor-incomplete	31	preserved	> 1 mm	15
sub-016	NISCI10	NG101	motor-incomplete	81	preserved	> 1 mm	20
sub-016	NISCI11	NG101	motor-incomplete	171	preserved	> 1 mm	20
sub-017	NISCI01	NG101	motor-incomplete	0	preserved	> 1 mm	7
sub-017	NISCI09	NG101	motor-incomplete	28	preserved	> 1 mm	7
sub-017	NISCI10	NG101	motor-incomplete	85	preserved	> 1 mm	20
sub-018	NISCI01	Placebo	motor-complete	0	NA	< 1 mm	2
sub-018	NISCI09	Placebo	motor-complete	30	NA	< 1 mm	7
sub-018	NISCI10	Placebo	motor-complete	84	NA	< 1 mm	8
sub-018	NISCI11	Placebo	motor-complete	161	NA	< 1 mm	12
sub-019	NISCI01	Placebo	motor-complete	0	NA	> 1 mm	0
sub-019	NISCI09	Placebo	motor-complete	28	NA	> 1 mm	4
sub-019	NISCI10	Placebo	motor-complete	78	NA	> 1 mm	11
sub-019	NISCI11	Placebo	motor-complete	168	NA	> 1 mm	14
sub-020	NISCI01	NG101	motor-complete	0	abolished		0
sub-020	NISCI09	NG101	motor-complete	28	abolished		1
sub-020	NISCI10	NG101	motor-complete	84	abolished		6
sub-021	NISCI01	NG101	motor-complete	0	abolished		1
sub-021	NISCI09	NG101	motor-complete	35	abolished		3
sub-021	NISCI10	NG101	motor-complete	91	abolished		8
sub-021	NISCI11	NG101	motor-complete	175	abolished		9
sub-022	NISCI01	Placebo	motor-complete	0	abolished		0
sub-022	NISCI09	Placebo	motor-complete	32	abolished		2
sub-023	NISCI01	Placebo	motor-incomplete	0	abolished	> 1 mm	2
sub-023	NISCI09	Placebo	motor-incomplete	31	abolished	> 1 mm	5
sub-023	NISCI10	Placebo	motor-incomplete	84	abolished	> 1 mm	16
sub-023	NISCI11	Placebo	motor-incomplete	161	abolished	> 1 mm	16
sub-024	NISCI01	Placebo	motor-complete	0	NA	< 1 mm	2
sub-024	NISCI09	Placebo	motor-complete	31	NA	< 1 mm	4
sub-024	NISCI10	Placebo	motor-complete	82	NA	< 1 mm	9
sub-024	NISCI11	Placebo	motor-complete	168	NA	< 1 mm	9
sub-025	NISCI01	NG101	motor-incomplete	0	preserved		0
sub-025	NISCI09	NG101	motor-incomplete	31	preserved		4
sub-025	NISCI10	NG101	motor-incomplete	84	preserved		14
sub-025	NISCI11	NG101	motor-incomplete	175	preserved		20
sub-026	NISCI01	NG101	motor-incomplete	0	abolished	> 1 mm	0
sub-026	NISCI10	NG101	motor-incomplete	84	abolished	> 1 mm	18
sub-027	NISCI01	NG101	motor-complete	0	abolished	< 1 mm	0
sub-027	NISCI09	NG101	motor-complete	31	abolished	< 1 mm	0
sub-027	NISCI10	NG101	motor-complete	84	abolished	< 1 mm	0
sub-027	NISCI11	NG101	motor-complete	168	abolished	< 1 mm	2
sub-028	NISCI01	NG101	motor-complete	0	abolished	< 1 mm	0
sub-028	NISCI09	NG101	motor-complete	29	abolished	< 1 mm	0
sub-028	NISCI10	NG101	motor-complete	84	abolished	< 1 mm	0
sub-028	NISCI11	NG101	motor-complete	168	abolished	< 1 mm	0
sub-029	NISCI01	Placebo	motor-incomplete	0	abolished	< 1 mm	0
sub-029	NISCI09	Placebo	motor-incomplete	32	abolished	< 1 mm	0
sub-029	NISCI10	Placebo	motor-incomplete	84	abolished	< 1 mm	2
sub-029	NISCI11	Placebo	motor-incomplete	162	abolished	< 1 mm	3
sub-030	NISCI01	NG101	motor-complete	0	abolished	< 1 mm	0
sub-030	NISCI09	NG101	motor-complete	28	abolished	< 1 mm	0
sub-030	NISCI10	NG101	motor-complete	84	abolished	< 1 mm	0
sub-030	NISCI11	NG101	motor-complete	161	abolished	< 1 mm	0
sub-031	NISCI01	NG101	motor-incomplete	0	preserved	> 1 mm	0
sub-031	NISCI09	NG101	motor-incomplete	30	preserved	> 1 mm	1
sub-031	NISCI10	NG101	motor-incomplete	84	preserved	> 1 mm	16
sub-031	NISCI11	NG101	motor-incomplete	163	preserved	> 1 mm	18
sub-032	NISCI01	NG101	motor-complete	0	abolished	< 1 mm	0
sub-032	NISCI09	NG101	motor-complete	30	abolished	< 1 mm	2
sub-032	NISCI10	NG101	motor-complete	84	abolished	< 1 mm	7
sub-032	NISCI11	NG101	motor-complete	168	abolished	< 1 mm	8
sub-033	NISCI01	NG101	motor-incomplete	0	preserved	< 1 mm	0
sub-033	NISCI09	NG101	motor-incomplete	30	preserved	< 1 mm	11
sub-033	NISCI10	NG101	motor-incomplete	78	preserved	< 1 mm	16
sub-033	NISCI11	NG101	motor-incomplete	169	preserved	< 1 mm	17
sub-034	NISCI01	NG101	motor-incomplete	0	preserved	< 1 mm	0
sub-034	NISCI09	NG101	motor-incomplete	31	preserved	< 1 mm	5
sub-034	NISCI10	NG101	motor-incomplete	81	preserved	< 1 mm	20
sub-034	NISCI11	NG101	motor-incomplete	171	preserved	< 1 mm	18
sub-035	NISCI01	NG101	motor-incomplete	0	preserved	< 1 mm	0
sub-035	NISCI09	NG101	motor-incomplete	33	preserved	< 1 mm	14
sub-035	NISCI10	NG101	motor-incomplete	84	preserved	< 1 mm	20
sub-035	NISCI11	NG101	motor-incomplete	168	preserved	< 1 mm	20
sub-036	NISCI01	NG101	motor-incomplete	0	abolished	< 1 mm	0
sub-036	NISCI09	NG101	motor-incomplete	28	abolished	< 1 mm	0
sub-036	NISCI10	NG101	motor-incomplete	84	abolished	< 1 mm	0
sub-036	NISCI11	NG101	motor-incomplete	168	abolished	< 1 mm	2
sub-037	NISCI01	NG101	motor-incomplete	0	preserved	< 1 mm	7
sub-037	NISCI09	NG101	motor-incomplete	29	preserved	< 1 mm	17
sub-037	NISCI10	NG101	motor-incomplete	88	preserved	< 1 mm	18
sub-037	NISCI11	NG101	motor-incomplete	172	preserved	< 1 mm	19
sub-038	NISCI01	NG101	motor-incomplete	0	preserved	> 1 mm	7
sub-038	NISCI09	NG101	motor-incomplete	30	preserved	> 1 mm	17
sub-038	NISCI10	NG101	motor-incomplete	84	preserved	> 1 mm	18
sub-038	NISCI11	NG101	motor-incomplete	167	preserved	> 1 mm	20
sub-039	NISCI01	NG101	motor-incomplete	0	preserved	> 1 mm	0
sub-040	NISCI01	NG101	motor-incomplete	0	abolished	< 1 mm	0
sub-040	NISCI09	NG101	motor-incomplete	32	abolished	< 1 mm	0
sub-040	NISCI10	NG101	motor-incomplete	84	abolished	< 1 mm	6
sub-040	NISCI11	NG101	motor-incomplete	168	abolished	< 1 mm	8
sub-041	NISCI01	NG101	motor-incomplete	0	preserved	< 1 mm	2
sub-041	NISCI09	NG101	motor-incomplete	30	preserved	< 1 mm	14
sub-041	NISCI10	NG101	motor-incomplete	90	preserved	< 1 mm	20
sub-041	NISCI11	NG101	motor-incomplete	162	preserved	< 1 mm	20
sub-042	NISCI01	Placebo	motor-complete	0	abolished	> 1 mm	0
sub-042	NISCI09	Placebo	motor-complete	32	abolished	> 1 mm	0
sub-042	NISCI10	Placebo	motor-complete	84	abolished	> 1 mm	0
sub-042	NISCI11	Placebo	motor-complete	172	abolished	> 1 mm	1
sub-043	NISCI01	Placebo	motor-incomplete	0	abolished	< 1 mm	0
sub-043	NISCI09	Placebo	motor-incomplete	28	abolished	< 1 mm	0
sub-043	NISCI10	Placebo	motor-incomplete	88	abolished	< 1 mm	3
sub-043	NISCI11	Placebo	motor-incomplete	202	abolished	< 1 mm	7
sub-044	NISCI01	NG101	motor-incomplete	0	abolished		2
sub-044	NISCI09	NG101	motor-incomplete	29	abolished		4
sub-044	NISCI10	NG101	motor-incomplete	77	abolished		10
sub-044	NISCI11	NG101	motor-incomplete	161	abolished		19
sub-045	NISCI01	Placebo	motor-complete	0	abolished	< 1 mm	0
sub-045	NISCI09	Placebo	motor-complete	28	abolished	< 1 mm	6
sub-045	NISCI10	Placebo	motor-complete	84	abolished	< 1 mm	8
sub-045	NISCI11	Placebo	motor-complete	144	abolished	< 1 mm	8
sub-046	NISCI01	Placebo	motor-incomplete	0	preserved	< 1 mm	4
sub-046	NISCI09	Placebo	motor-incomplete	29	preserved	< 1 mm	8
sub-046	NISCI10	Placebo	motor-incomplete	84	preserved	< 1 mm	10
sub-046	NISCI11	Placebo	motor-incomplete	175	preserved	< 1 mm	14
sub-047	NISCI01	Placebo	motor-incomplete	0	preserved	> 1 mm	0
sub-047	NISCI09	Placebo	motor-incomplete	29	preserved	> 1 mm	0
sub-047	NISCI10	Placebo	motor-incomplete	82	preserved	> 1 mm	0
sub-047	NISCI11	Placebo	motor-incomplete	231	preserved	> 1 mm	0
sub-048	NISCI01	NG101	motor-complete	0	abolished	< 1 mm	0
sub-048	NISCI09	NG101	motor-complete	31	abolished	< 1 mm	0
sub-048	NISCI10	NG101	motor-complete	80	abolished	< 1 mm	0
sub-048	NISCI11	NG101	motor-complete	165	abolished	< 1 mm	0
sub-049	NISCI01	Placebo	motor-complete	0	abolished		0
sub-049	NISCI09	Placebo	motor-complete	29	abolished		2
sub-049	NISCI10	Placebo	motor-complete	78	abolished		5
sub-049	NISCI11	Placebo	motor-complete	162	abolished		7
sub-050	NISCI01	Placebo	motor-incomplete	0	preserved	> 1 mm	0
sub-050	NISCI09	Placebo	motor-incomplete	32	preserved	> 1 mm	3
sub-050	NISCI10	Placebo	motor-incomplete	81	preserved	> 1 mm	5
sub-050	NISCI11	Placebo	motor-incomplete	168	preserved	> 1 mm	5
sub-051	NISCI01	NG101	motor-incomplete	0	abolished		0
sub-051	NISCI09	NG101	motor-incomplete	29	abolished		0
sub-051	NISCI10	NG101	motor-incomplete	84	abolished		0
sub-051	NISCI11	NG101	motor-incomplete	161	abolished		0
sub-052	NISCI01	NG101	motor-incomplete	0	abolished	> 1 mm	0
sub-052	NISCI09	NG101	motor-incomplete	28	abolished	> 1 mm	10
sub-052	NISCI10	NG101	motor-incomplete	77	abolished	> 1 mm	18
sub-052	NISCI11	NG101	motor-incomplete	166	abolished	> 1 mm	19
sub-053	NISCI01	Placebo	motor-incomplete	0	abolished	> 1 mm	0
sub-053	NISCI09	Placebo	motor-incomplete	28	abolished	> 1 mm	2
sub-053	NISCI10	Placebo	motor-incomplete	77	abolished	> 1 mm	2
sub-053	NISCI11	Placebo	motor-incomplete	193	abolished	> 1 mm	4
sub-054	NISCI01	Placebo	motor-incomplete	0	abolished	> 1 mm	3
sub-054	NISCI09	Placebo	motor-incomplete	29	abolished	> 1 mm	13
sub-054	NISCI10	Placebo	motor-incomplete	79	abolished	> 1 mm	16
sub-054	NISCI11	Placebo	motor-incomplete	177	abolished	> 1 mm	18
sub-055	NISCI01	NG101	motor-incomplete	0	NA		1
sub-055	NISCI09	NG101	motor-incomplete	30	NA		3
sub-055	NISCI10	NG101	motor-incomplete	78	NA		17
sub-055	NISCI11	NG101	motor-incomplete	154	NA		17
sub-056	NISCI01	Placebo	motor-complete	0	abolished	< 1 mm	0
sub-056	NISCI09	Placebo	motor-complete	28	abolished	< 1 mm	0
sub-056	NISCI10	Placebo	motor-complete	84	abolished	< 1 mm	0
sub-056	NISCI11	Placebo	motor-complete	162	abolished	< 1 mm	0
sub-057	NISCI01	Placebo	motor-incomplete	0	abolished	> 1 mm	1
sub-057	NISCI09	Placebo	motor-incomplete	30	abolished	> 1 mm	5
sub-057	NISCI10	Placebo	motor-incomplete	77	abolished	> 1 mm	10
sub-058	NISCI01	NG101	motor-complete	0	abolished		0
sub-058	NISCI09	NG101	motor-complete	33	abolished		1
sub-058	NISCI10	NG101	motor-complete	84	abolished		6
sub-058	NISCI11	NG101	motor-complete	189	abolished		7
sub-059	NISCI01	NG101	motor-complete	0	abolished		0
sub-059	NISCI09	NG101	motor-complete	29	abolished		0
sub-059	NISCI10	NG101	motor-complete	85	abolished		0
sub-059	NISCI11	NG101	motor-complete	161	abolished		0
sub-060	NISCI01	NG101	motor-complete	0	preserved	< 1 mm	0
sub-060	NISCI09	NG101	motor-complete	31	preserved	< 1 mm	6
sub-060	NISCI10	NG101	motor-complete	90	preserved	< 1 mm	11
sub-060	NISCI11	NG101	motor-complete	173	preserved	< 1 mm	10
sub-061	NISCI01	NG101	motor-incomplete	0	abolished		0
sub-061	NISCI09	NG101	motor-incomplete	32	abolished		1
sub-061	NISCI10	NG101	motor-incomplete	77	abolished		1
sub-061	NISCI11	NG101	motor-incomplete	166	abolished		3
sub-062	NISCI01	Placebo	motor-complete	0	NA		0
sub-062	NISCI09	Placebo	motor-complete	29	NA		2
sub-062	NISCI10	Placebo	motor-complete	90	NA		3
sub-062	NISCI11	Placebo	motor-complete	161	NA		7
sub-063	NISCI01	Placebo	motor-incomplete	0	preserved	< 1 mm	1
sub-063	NISCI09	Placebo	motor-incomplete	32	preserved	< 1 mm	3
sub-063	NISCI10	Placebo	motor-incomplete	80	preserved	< 1 mm	11
sub-063	NISCI11	Placebo	motor-incomplete	108	preserved	< 1 mm	13
sub-064	NISCI01	NG101	motor-incomplete	0	abolished	> 1 mm	0
sub-064	NISCI09	NG101	motor-incomplete	28	abolished	> 1 mm	0
sub-064	NISCI10	NG101	motor-incomplete	77	abolished	> 1 mm	1
sub-064	NISCI11	NG101	motor-incomplete	167	abolished	> 1 mm	0
sub-065	NISCI01	NG101	motor-complete	0	preserved	< 1 mm	4
sub-065	NISCI09	NG101	motor-complete	29	preserved	< 1 mm	5
sub-065	NISCI10	NG101	motor-complete	77	preserved	< 1 mm	13
sub-065	NISCI11	NG101	motor-complete	163	preserved	< 1 mm	17
sub-066	NISCI01	NG101	motor-complete	0	abolished		0
sub-066	NISCI09	NG101	motor-complete	28	abolished		0
sub-066	NISCI10	NG101	motor-complete	77	abolished		0
sub-066	NISCI11	NG101	motor-complete	161	abolished		0
sub-067	NISCI01	Placebo	motor-complete	0	preserved	> 1 mm	0
sub-067	NISCI09	Placebo	motor-complete	27	preserved	> 1 mm	4
sub-067	NISCI10	Placebo	motor-complete	78	preserved	> 1 mm	7
sub-067	NISCI11	Placebo	motor-complete	162	preserved	> 1 mm	12
sub-068	NISCI01	Placebo	motor-complete	0	preserved	< 1 mm	0
sub-068	NISCI09	Placebo	motor-complete	28	preserved	< 1 mm	2
sub-068	NISCI10	Placebo	motor-complete	77	preserved	< 1 mm	6
sub-068	NISCI11	Placebo	motor-complete	161	preserved	< 1 mm	7
sub-069	NISCI01	Placebo	motor-incomplete	0	preserved	< 1 mm	0
sub-069	NISCI09	Placebo	motor-incomplete	30	preserved	< 1 mm	1
sub-069	NISCI10	Placebo	motor-incomplete	80	preserved	< 1 mm	1
sub-069	NISCI11	Placebo	motor-incomplete	167	preserved	< 1 mm	3
sub-070	NISCI01	NG101	motor-incomplete	0	abolished	< 1 mm	0
sub-070	NISCI09	NG101	motor-incomplete	50	abolished	< 1 mm	0
sub-070	NISCI11	NG101	motor-incomplete	176	abolished	< 1 mm	0
sub-071	NISCI01	Placebo	motor-complete	0	abolished	< 1 mm	0
sub-071	NISCI09	Placebo	motor-complete	28	abolished	< 1 mm	4
sub-071	NISCI10	Placebo	motor-complete	84	abolished	< 1 mm	1
sub-071	NISCI11	Placebo	motor-complete	161	abolished	< 1 mm	12
sub-072	NISCI01	NG101	motor-complete	0	abolished	< 1 mm	0
sub-072	NISCI09	NG101	motor-complete	28	abolished	< 1 mm	0
sub-072	NISCI10	NG101	motor-complete	85	abolished	< 1 mm	0
sub-072	NISCI11	NG101	motor-complete	161	abolished	< 1 mm	3
sub-073	NISCI01	NG101	motor-complete	0	abolished	< 1 mm	0
sub-073	NISCI09	NG101	motor-complete	28	abolished	< 1 mm	0
sub-073	NISCI10	NG101	motor-complete	88	abolished	< 1 mm	3
sub-073	NISCI11	NG101	motor-complete	173	abolished	< 1 mm	5
sub-074	NISCI01	NG101	motor-incomplete	0	abolished	< 1 mm	0
sub-074	NISCI09	NG101	motor-incomplete	31	abolished	< 1 mm	0
sub-074	NISCI10	NG101	motor-incomplete	80	abolished	< 1 mm	3
sub-074	NISCI11	NG101	motor-incomplete	166	abolished	< 1 mm	7
sub-075	NISCI01	NG101	motor-complete	0	abolished	> 1 mm	0
sub-075	NISCI09	NG101	motor-complete	29	abolished	> 1 mm	0
sub-075	NISCI10	NG101	motor-complete	78	abolished	> 1 mm	1
sub-075	NISCI11	NG101	motor-complete	166	abolished	> 1 mm	1
sub-076	NISCI01	NG101	motor-complete	0	abolished	> 1 mm	0
sub-076	NISCI09	NG101	motor-complete	28	abolished	> 1 mm	0
sub-076	NISCI10	NG101	motor-complete	84	abolished	> 1 mm	0
sub-076	NISCI11	NG101	motor-complete	161	abolished	> 1 mm	0
sub-078	NISCI01	Placebo	motor-incomplete	0	NA	> 1 mm	0
sub-078	NISCI09	Placebo	motor-incomplete	29	NA	> 1 mm	0
sub-078	NISCI10	Placebo	motor-incomplete	83	NA	> 1 mm	0
sub-078	NISCI11	Placebo	motor-incomplete	161	NA	> 1 mm	0
sub-079	NISCI01	NG101	motor-complete	0	NA	> 1 mm	0
sub-079	NISCI09	NG101	motor-complete	30	NA	> 1 mm	0
sub-079	NISCI10	NG101	motor-complete	82	NA	> 1 mm	0
sub-079	NISCI11	NG101	motor-complete	112	NA	> 1 mm	0
sub-080	NISCI01	NG101	motor-incomplete	0	NA		1
sub-080	NISCI09	NG101	motor-incomplete	29	NA		2
sub-080	NISCI10	NG101	motor-incomplete	79	NA		5
sub-080	NISCI11	NG101	motor-incomplete	98	NA		5
sub-081	NISCI01	Placebo	motor-incomplete	0	NA	> 1 mm	3
sub-081	NISCI09	Placebo	motor-incomplete	29	NA	> 1 mm	14
sub-081	NISCI10	Placebo	motor-incomplete	77	NA	> 1 mm	18
sub-081	NISCI11	Placebo	motor-incomplete	175	NA	> 1 mm	20
sub-082	NISCI01	Placebo	motor-incomplete	0	abolished	> 1 mm	0
sub-082	NISCI09	Placebo	motor-incomplete	28	abolished	> 1 mm	1
sub-082	NISCI10	Placebo	motor-incomplete	84	abolished	> 1 mm	5
sub-082	NISCI11	Placebo	motor-incomplete	163	abolished	> 1 mm	7
sub-083	NISCI01	Placebo	motor-incomplete	0	preserved	< 1 mm	5
sub-083	NISCI09	Placebo	motor-incomplete	28	preserved	< 1 mm	11
sub-083	NISCI10	Placebo	motor-incomplete	77	preserved	< 1 mm	18
sub-083	NISCI11	Placebo	motor-incomplete	167	preserved	< 1 mm	19
sub-084	NISCI01	NG101	motor-complete	0	preserved	> 1 mm	0
sub-085	NISCI01	NG101	motor-incomplete	0	abolished	< 1 mm	0
sub-085	NISCI09	NG101	motor-incomplete	30	abolished	< 1 mm	0
sub-085	NISCI10	NG101	motor-incomplete	78	abolished	< 1 mm	3
sub-085	NISCI11	NG101	motor-incomplete	164	abolished	< 1 mm	6
sub-086	NISCI01	NG101	motor-complete	0	abolished	< 1 mm	3
sub-086	NISCI09	NG101	motor-complete	30	abolished	< 1 mm	4
sub-086	NISCI10	NG101	motor-complete	78	abolished	< 1 mm	6
sub-086	NISCI11	NG101	motor-complete	164	abolished	< 1 mm	12
sub-087	NISCI01	NG101	motor-incomplete	0	preserved	> 1 mm	1
sub-087	NISCI09	NG101	motor-incomplete	32	preserved	> 1 mm	10
sub-087	NISCI10	NG101	motor-incomplete	90	preserved	> 1 mm	15
sub-087	NISCI11	NG101	motor-incomplete	160	preserved	> 1 mm	15
sub-088	NISCI01	Placebo	motor-complete	0	preserved		0
sub-088	NISCI09	Placebo	motor-complete	31	preserved		7
sub-088	NISCI10	Placebo	motor-complete	91	preserved		16
sub-088	NISCI11	Placebo	motor-complete	307	preserved		18
sub-089	NISCI01	Placebo	motor-incomplete	0	abolished		0
sub-089	NISCI09	Placebo	motor-incomplete	31	abolished		2
sub-089	NISCI10	Placebo	motor-incomplete	84	abolished		6
sub-089	NISCI11	Placebo	motor-incomplete	167	abolished		8
sub-090	NISCI01	NG101	motor-complete	0	abolished	< 1 mm	0
sub-090	NISCI09	NG101	motor-complete	31	abolished	< 1 mm	0
sub-090	NISCI10	NG101	motor-complete	80	abolished	< 1 mm	0
sub-091	NISCI01	NG101	motor-incomplete	0	preserved	> 1 mm	4
sub-091	NISCI09	NG101	motor-incomplete	25	preserved	> 1 mm	8
sub-091	NISCI10	NG101	motor-incomplete	80	preserved	> 1 mm	17
sub-091	NISCI11	NG101	motor-incomplete	164	preserved	> 1 mm	19
sub-092	NISCI01	NG101	motor-complete	0	abolished		0
sub-092	NISCI09	NG101	motor-complete	30	abolished		0
sub-092	NISCI10	NG101	motor-complete	78	abolished		2
sub-092	NISCI11	NG101	motor-complete	162	abolished		3
sub-093	NISCI01	NG101	motor-complete	0	abolished		0
sub-093	NISCI09	NG101	motor-complete	33	abolished		0
sub-093	NISCI10	NG101	motor-complete	77	abolished		2
sub-093	NISCI11	NG101	motor-complete	138	abolished		4
sub-094	NISCI01	Placebo	motor-complete	0	preserved	> 1 mm	0
sub-094	NISCI09	Placebo	motor-complete	30	preserved	> 1 mm	0
sub-094	NISCI10	Placebo	motor-complete	86	preserved	> 1 mm	0
sub-094	NISCI11	Placebo	motor-complete	146	preserved	> 1 mm	0
sub-095	NISCI01	Placebo	motor-complete	0	abolished	< 1 mm	0
sub-095	NISCI09	Placebo	motor-complete	28	abolished	< 1 mm	0
sub-095	NISCI10	Placebo	motor-complete	80	abolished	< 1 mm	3
sub-095	NISCI11	Placebo	motor-complete	172	abolished	< 1 mm	10
sub-096	NISCI01	NG101	motor-complete	0	preserved	< 1 mm	0
sub-096	NISCI09	NG101	motor-complete	31	preserved	< 1 mm	0
sub-096	NISCI10	NG101	motor-complete	83	preserved	< 1 mm	1
sub-096	NISCI11	NG101	motor-complete	168	preserved	< 1 mm	4
sub-097	NISCI01	NG101	motor-incomplete	0	preserved		1
sub-097	NISCI09	NG101	motor-incomplete	29	preserved		7
sub-097	NISCI10	NG101	motor-incomplete	78	preserved		8
sub-097	NISCI11	NG101	motor-incomplete	197	preserved		16
sub-098	NISCI01	NG101	motor-incomplete	0	abolished	> 1 mm	1
sub-098	NISCI09	NG101	motor-incomplete	31	abolished	> 1 mm	4
sub-098	NISCI10	NG101	motor-incomplete	83	abolished	> 1 mm	10
sub-098	NISCI11	NG101	motor-incomplete	174	abolished	> 1 mm	11
sub-099	NISCI01	NG101	motor-complete	0	abolished	> 1 mm	0
sub-099	NISCI09	NG101	motor-complete	29	abolished	> 1 mm	1
sub-099	NISCI10	NG101	motor-complete	78	abolished	> 1 mm	5
sub-100	NISCI01	NG101	motor-incomplete	0	abolished	> 1 mm	0
sub-100	NISCI09	NG101	motor-incomplete	29	abolished	> 1 mm	5
sub-100	NISCI10	NG101	motor-incomplete	79	abolished	> 1 mm	5
sub-100	NISCI11	NG101	motor-incomplete	162	abolished	> 1 mm	10
sub-101	NISCI01	NG101	motor-complete	0	abolished	< 1 mm	0
sub-101	NISCI09	NG101	motor-complete	32	abolished	< 1 mm	4
sub-101	NISCI10	NG101	motor-complete	83	abolished	< 1 mm	6
sub-101	NISCI11	NG101	motor-complete	164	abolished	< 1 mm	7
sub-102	NISCI01	NG101	motor-complete	0	abolished	> 1 mm	3
sub-102	NISCI09	NG101	motor-complete	29	abolished	> 1 mm	3
sub-102	NISCI10	NG101	motor-complete	83	abolished	> 1 mm	5
sub-102	NISCI11	NG101	motor-complete	162	abolished	> 1 mm	6
sub-103	NISCI01	Placebo	motor-complete	0	abolished		3
sub-103	NISCI09	Placebo	motor-complete	28	abolished		5
sub-103	NISCI10	Placebo	motor-complete	82	abolished		6
sub-103	NISCI11	Placebo	motor-complete	166	abolished		7
sub-104	NISCI01	Placebo	motor-incomplete	0	preserved	> 1 mm	0
sub-104	NISCI09	Placebo	motor-incomplete	28	preserved	> 1 mm	2
sub-104	NISCI10	Placebo	motor-incomplete	89	preserved	> 1 mm	10
sub-104	NISCI11	Placebo	motor-incomplete	140	preserved	> 1 mm	15
sub-105	NISCI01	Placebo	motor-complete	0	abolished	> 1 mm	0
sub-105	NISCI09	Placebo	motor-complete	28	abolished	> 1 mm	4
sub-105	NISCI10	Placebo	motor-complete	91	abolished	> 1 mm	5
sub-105	NISCI11	Placebo	motor-complete	167	abolished	> 1 mm	7
sub-106	NISCI01	Placebo	motor-incomplete	0	abolished	> 1 mm	0
sub-106	NISCI09	Placebo	motor-incomplete	29	abolished	> 1 mm	5
sub-106	NISCI10	Placebo	motor-incomplete	90	abolished	> 1 mm	13
sub-106	NISCI11	Placebo	motor-incomplete	168	abolished	> 1 mm	16
sub-107	NISCI01	NG101	motor-complete	0	abolished	< 1 mm	0
sub-107	NISCI09	NG101	motor-complete	28	abolished	< 1 mm	0
sub-107	NISCI10	NG101	motor-complete	81	abolished	< 1 mm	11
sub-107	NISCI11	NG101	motor-complete	165	abolished	< 1 mm	13
sub-108	NISCI01	NG101	motor-complete	0	abolished	< 1 mm	1
sub-108	NISCI09	NG101	motor-complete	29	abolished	< 1 mm	10
sub-108	NISCI10	NG101	motor-complete	78	abolished	< 1 mm	11
sub-108	NISCI11	NG101	motor-complete	163	abolished	< 1 mm	20
sub-109	NISCI01	NG101	motor-incomplete	0	abolished	< 1 mm	0
sub-109	NISCI09	NG101	motor-incomplete	29	abolished	< 1 mm	1
sub-109	NISCI10	NG101	motor-incomplete	83	abolished	< 1 mm	7
sub-109	NISCI11	NG101	motor-incomplete	166	abolished	< 1 mm	15
sub-110	NISCI01	NG101	motor-incomplete	0	abolished	< 1 mm	0
sub-110	NISCI09	NG101	motor-incomplete	30	abolished	< 1 mm	0
sub-110	NISCI10	NG101	motor-incomplete	77	abolished	< 1 mm	0
sub-110	NISCI11	NG101	motor-incomplete	162	abolished	< 1 mm	0
sub-111	NISCI01	NG101	motor-complete	0	NA	< 1 mm	0
sub-111	NISCI09	NG101	motor-complete	32	NA	< 1 mm	0
sub-111	NISCI10	NG101	motor-complete	81	NA	< 1 mm	0
sub-111	NISCI11	NG101	motor-complete	165	NA	< 1 mm	0
sub-112	NISCI01	Placebo	motor-complete	0	abolished	< 1 mm	0
sub-112	NISCI09	Placebo	motor-complete	31	abolished	< 1 mm	6
sub-112	NISCI10	Placebo	motor-complete	88	abolished	< 1 mm	7
sub-112	NISCI11	Placebo	motor-complete	150	abolished	< 1 mm	7
sub-113	NISCI01	Placebo	motor-incomplete	0	abolished	> 1 mm	0
sub-113	NISCI09	Placebo	motor-incomplete	29	abolished	> 1 mm	0
sub-113	NISCI10	Placebo	motor-incomplete	83	abolished	> 1 mm	1
sub-113	NISCI11	Placebo	motor-incomplete	167	abolished	> 1 mm	2
sub-114	NISCI01	NG101	motor-complete	0	abolished	< 1 mm	0
sub-114	NISCI09	NG101	motor-complete	32	abolished	< 1 mm	3
sub-114	NISCI10	NG101	motor-complete	81	abolished	< 1 mm	1
sub-114	NISCI11	NG101	motor-complete	165	abolished	< 1 mm	1
sub-115	NISCI01	NG101	motor-complete	0	abolished	< 1 mm	0
sub-115	NISCI09	NG101	motor-complete	32	abolished	< 1 mm	1
sub-115	NISCI10	NG101	motor-complete	81	abolished	< 1 mm	1
sub-115	NISCI11	NG101	motor-complete	165	abolished	< 1 mm	1
sub-116	NISCI01	NG101	motor-complete	0	abolished	< 1 mm	0
sub-116	NISCI09	NG101	motor-complete	30	abolished	< 1 mm	3
sub-116	NISCI10	NG101	motor-complete	77	abolished	< 1 mm	3
sub-116	NISCI11	NG101	motor-complete	175	abolished	< 1 mm	6
sub-117	NISCI01	NG101	motor-incomplete	0	preserved	> 1 mm	0
sub-117	NISCI09	NG101	motor-incomplete	29	preserved	> 1 mm	6
sub-117	NISCI10	NG101	motor-incomplete	89	preserved	> 1 mm	13
sub-117	NISCI11	NG101	motor-incomplete	160	preserved	> 1 mm	16
sub-118	NISCI01	Placebo	motor-incomplete	0	NA		0
sub-118	NISCI09	Placebo	motor-incomplete	30	NA		0
sub-118	NISCI10	Placebo	motor-incomplete	77	NA		0
sub-118	NISCI11	Placebo	motor-incomplete	162	NA		1
sub-119	NISCI01	Placebo	motor-complete	0	abolished		1
sub-119	NISCI09	Placebo	motor-complete	28	abolished		1
sub-119	NISCI10	Placebo	motor-complete	90	abolished		3
sub-119	NISCI11	Placebo	motor-complete	170	abolished		3
sub-120	NISCI01	NG101	motor-incomplete	0	abolished	> 1 mm	0
sub-120	NISCI09	NG101	motor-incomplete	32	abolished	> 1 mm	0
sub-120	NISCI10	NG101	motor-incomplete	89	abolished	> 1 mm	1
sub-120	NISCI11	NG101	motor-incomplete	167	abolished	> 1 mm	1
sub-121	NISCI01	NG101	motor-incomplete	0	abolished	> 1 mm	0
sub-121	NISCI09	NG101	motor-incomplete	32	abolished	> 1 mm	0
sub-121	NISCI10	NG101	motor-incomplete	82	abolished	> 1 mm	5
sub-121	NISCI11	NG101	motor-incomplete	173	abolished	> 1 mm	6
sub-122	NISCI01	Placebo	motor-complete	0	abolished	< 1 mm	0
sub-122	NISCI09	Placebo	motor-complete	31	abolished	< 1 mm	0
sub-122	NISCI10	Placebo	motor-complete	81	abolished	< 1 mm	0
sub-122	NISCI11	Placebo	motor-complete	172	abolished	< 1 mm	0
sub-123	NISCI01	Placebo	motor-incomplete	0	preserved	> 1 mm	0
sub-123	NISCI09	Placebo	motor-incomplete	29	preserved	> 1 mm	4
sub-123	NISCI10	Placebo	motor-incomplete	77	preserved	> 1 mm	10
sub-123	NISCI11	Placebo	motor-incomplete	168	preserved	> 1 mm	10
sub-124	NISCI01	Placebo	motor-complete	0	preserved	< 1 mm	6
sub-124	NISCI09	Placebo	motor-complete	30	preserved	< 1 mm	6
sub-124	NISCI10	Placebo	motor-complete	90	preserved	< 1 mm	14
sub-124	NISCI11	Placebo	motor-complete	168	preserved	< 1 mm	11
sub-125	NISCI01	Placebo	motor-incomplete	0	preserved	< 1 mm	5
sub-125	NISCI09	Placebo	motor-incomplete	28	preserved	< 1 mm	20
sub-125	NISCI10	Placebo	motor-incomplete	84	preserved	< 1 mm	20
sub-125	NISCI11	Placebo	motor-incomplete	170	preserved	< 1 mm	20
sub-126	NISCI01	NG101	motor-complete	0	abolished		0
sub-126	NISCI09	NG101	motor-complete	28	abolished		4
sub-126	NISCI10	NG101	motor-complete	86	abolished		1
sub-126	NISCI11	NG101	motor-complete	162	abolished		10
sub-127	NISCI01	NG101	motor-complete	0	abolished	< 1 mm	0
sub-127	NISCI09	NG101	motor-complete	29	abolished	< 1 mm	0
sub-127	NISCI10	NG101	motor-complete	82	abolished	< 1 mm	4
sub-127	NISCI11	NG101	motor-complete	166	abolished	< 1 mm	4

## Sheet: SA Figure 1
Anon_ID	session	treat	time_MRI	Volume
sub-001	NISCI01	NG101	13	203.172
sub-001	NISCI09	NG101	48	262.092
sub-001	NISCI11	NG101	187	194.013
sub-002	NISCI09	Placebo	64	444.378
sub-002	NISCI11	Placebo	197	168.954
sub-003	NISCI01	NG101	22	354.386
sub-003	NISCI09	NG101	56	356.254
sub-003	NISCI11	NG101	196	334.51
sub-005	NISCI01	Placebo	22	278.493
sub-005	NISCI09	Placebo	59	316.775
sub-005	NISCI11	Placebo	186	274.103
sub-006	NISCI01	Placebo	22	316.486
sub-006	NISCI09	Placebo	57	968.373
sub-006	NISCI11	Placebo	188	1065.29
sub-007	NISCI01	Placebo	23	164.536
sub-007	NISCI09	Placebo	55	192.827
sub-007	NISCI11	Placebo	188	144.873
sub-010	NISCI01	NG101	7	381.492
sub-010	NISCI09	NG101	42	260.369
sub-010	NISCI11	NG101	174	258.092
sub-012	NISCI01	NG101	16	0
sub-012	NISCI09	NG101	44	130.584
sub-012	NISCI11	NG101	177	166.027
sub-013	NISCI01	Placebo	33	179.032
sub-013	NISCI09	Placebo	62	104.655
sub-013	NISCI11	Placebo	187	113.057
sub-014	NISCI01	NG101	17	236.081
sub-014	NISCI09	NG101	45	157.767
sub-014	NISCI11	NG101	187	130.48
sub-015	NISCI01	NG101	12	72.9603
sub-015	NISCI09	NG101	47	44.2516
sub-015	NISCI11	NG101	180	33.0418
sub-016	NISCI01	NG101	24	718.866
sub-016	NISCI09	NG101	60	364.109
sub-016	NISCI11	NG101	194	296.518
sub-017	NISCI01	NG101	11	785.756
sub-017	NISCI09	NG101	39	126.095
sub-017	NISCI11	NG101	257	119.178
sub-018	NISCI01	Placebo	15	742.726
sub-018	NISCI09	Placebo	52	88.1189
sub-018	NISCI11	Placebo	184	82.2103
sub-019	NISCI01	Placebo	7	247.386
sub-019	NISCI09	Placebo	37	176.622
sub-019	NISCI11	Placebo	177	163.741
sub-023	NISCI01	Placebo	15	643.383
sub-023	NISCI09	Placebo	57	417.643
sub-023	NISCI11	Placebo	187	419.197
sub-024	NISCI01	Placebo	13	1031.93
sub-024	NISCI09	Placebo	51	325.909
sub-024	NISCI11	Placebo	188	385.102
sub-026	NISCI01	NG101	9	722.946
sub-027	NISCI01	NG101	4	4599.09
sub-027	NISCI09	NG101	52	2121.52
sub-027	NISCI11	NG101	189	416.344
sub-028	NISCI01	NG101	23	910.519
sub-028	NISCI09	NG101	57	942.306
sub-028	NISCI11	NG101	196	300.435
sub-029	NISCI01	Placebo	13	188.399
sub-029	NISCI09	Placebo	47	571.491
sub-029	NISCI11	Placebo	177	310.118
sub-030	NISCI01	NG101	20	1238.12
sub-030	NISCI09	NG101	50	377.226
sub-030	NISCI11	NG101	183	101.195
sub-031	NISCI01	NG101	18	275.159
sub-031	NISCI09	NG101	53	168.209
sub-031	NISCI11	NG101	186	121.708
sub-032	NISCI01	NG101	19	321.634
sub-032	NISCI09	NG101	55	203.468
sub-033	NISCI01	NG101	9	907.751
sub-033	NISCI09	NG101	46	172.799
sub-033	NISCI11	NG101	185	86.3155
sub-034	NISCI01	NG101	0	995.482
sub-034	NISCI09	NG101	41	200.488
sub-034	NISCI11	NG101	181	145.767
sub-035	NISCI11	NG101	186	148.659
sub-036	NISCI01	NG101	18	526.594
sub-036	NISCI09	NG101	53	346.795
sub-036	NISCI11	NG101	193	110.752
sub-037	NISCI01	NG101	11	575.065
sub-037	NISCI09	NG101	43	285.426
sub-037	NISCI11	NG101	186	301.401
sub-038	NISCI01	NG101	18	401.303
sub-038	NISCI09	NG101	53	146.498
sub-038	NISCI11	NG101	190	132.881
sub-039	NISCI01	NG101	31	461.127
sub-040	NISCI01	NG101	13	2513.52
sub-040	NISCI09	NG101	46	226.785
sub-040	NISCI11	NG101	182	143.643
sub-041	NISCI01	NG101	9	550.388
sub-041	NISCI09	NG101	45	219.219
sub-041	NISCI11	NG101	177	132.895
sub-042	NISCI01	Placebo	16	202.557
sub-042	NISCI09	Placebo	52	299.794
sub-042	NISCI11	Placebo	192	334.469
sub-043	NISCI01	Placebo	21	92.8323
sub-044	NISCI09	NG101	56	27.4289
sub-044	NISCI11	NG101	188	59.3863
sub-045	NISCI01	Placebo	24	311.107
sub-045	NISCI11	Placebo	166	239.726
sub-046	NISCI01	Placebo	18	718.829
sub-046	NISCI11	Placebo	197	974.071
sub-047	NISCI01	Placebo	26	356.042
sub-047	NISCI09	Placebo	56	296.863
sub-047	NISCI11	Placebo	258	136.36
sub-048	NISCI01	NG101	26	289.871
sub-048	NISCI09	NG101	59	364.608
sub-048	NISCI11	NG101	200	407.207
sub-049	NISCI11	Placebo	188	417.372
sub-050	NISCI01	Placebo	20	163.708
sub-050	NISCI09	Placebo	62	201.439
sub-050	NISCI11	Placebo	186	338.592
sub-051	NISCI11	NG101	184	259.832
sub-052	NISCI01	NG101	23	163.178
sub-053	NISCI01	Placebo	15	306.198
sub-053	NISCI09	Placebo	52	93.5495
sub-053	NISCI11	Placebo	217	37.9162
sub-054	NISCI01	Placebo	27	274.38
sub-054	NISCI09	Placebo	57	415.899
sub-054	NISCI11	Placebo	205	273.279
sub-056	NISCI01	Placebo	26	618.771
sub-057	NISCI01	Placebo	15	115.661
sub-057	NISCI09	Placebo	47	126.228
sub-060	NISCI01	NG101	18	186.415
sub-060	NISCI09	NG101	54	674.161
sub-063	NISCI01	Placebo	20	629.542
sub-063	NISCI09	Placebo	53	337.199
sub-063	NISCI11	Placebo	130	213.922
sub-064	NISCI01	NG101	9	696.61
sub-064	NISCI09	NG101	40	226.329
sub-064	NISCI11	NG101	179	152.644
sub-065	NISCI01	NG101	18	476.577
sub-065	NISCI09	NG101	51	152.456
sub-065	NISCI11	NG101	185	171.554
sub-067	NISCI01	Placebo	18	197.259
sub-067	NISCI09	Placebo	52	217.572
sub-067	NISCI11	Placebo	186	309.287
sub-068	NISCI01	Placebo	16	470.555
sub-068	NISCI09	Placebo	47	658.11
sub-068	NISCI11	Placebo	180	431.467
sub-069	NISCI01	Placebo	11	843.636
sub-069	NISCI09	Placebo	44	346.821
sub-070	NISCI01	NG101	22	207.054
sub-070	NISCI09	NG101	82	85.597
sub-071	NISCI01	Placebo	19	558.501
sub-071	NISCI09	Placebo	54	925.454
sub-071	NISCI11	Placebo	188	1320.8
sub-072	NISCI01	NG101	14	3087.2
sub-072	NISCI09	NG101	48	2106.14
sub-072	NISCI11	NG101	181	2248.51
sub-073	NISCI09	NG101	46	464.374
sub-073	NISCI11	NG101	189	551.771
sub-074	NISCI01	NG101	17	180.47
sub-074	NISCI09	NG101	52	781.389
sub-074	NISCI11	NG101	185	620.432
sub-075	NISCI01	NG101	17	209.051
sub-075	NISCI09	NG101	53	183.075
sub-075	NISCI11	NG101	185	66.4887
sub-076	NISCI01	NG101	26	328.341
sub-076	NISCI09	NG101	56	280.133
sub-076	NISCI11	NG101	189	229.153
sub-077	NISCI01	NG101	11	2344.91
sub-078	NISCI01	Placebo	20	123.777
sub-078	NISCI09	Placebo	56	150.941
sub-078	NISCI11	Placebo	188	207.711
sub-079	NISCI01	NG101	21	431.419
sub-079	NISCI09	NG101	56	261.314
sub-079	NISCI11	NG101	138	194.642
sub-081	NISCI01	Placebo	19	587.947
sub-081	NISCI09	Placebo	53	197.363
sub-081	NISCI11	Placebo		52.8676
sub-082	NISCI01	Placebo	18	296.423
sub-082	NISCI09	Placebo	53	140.288
sub-082	NISCI11	Placebo	186	118.457
sub-083	NISCI01	Placebo	25	412.697
sub-083	NISCI09	Placebo	55	473.007
sub-083	NISCI11	Placebo	195	436.7
sub-084	NISCI01	NG101	13	599.763
sub-085	NISCI01	NG101	22	257.936
sub-085	NISCI09	NG101	57	182.777
sub-085	NISCI11	NG101	190	164.226
sub-086	NISCI01	NG101	18	456.408
sub-086	NISCI09	NG101	53	492.235
sub-086	NISCI11	NG101	186	507.216
sub-087	NISCI01	NG101	22	249.939
sub-087	NISCI09	NG101	57	128.128
sub-087	NISCI11	NG101	186	124.651
sub-088	NISCI09	Placebo	57	339.66
sub-088	NISCI11	Placebo	334	225.004
sub-089	NISCI09	Placebo	54	403.523
sub-089	NISCI11	Placebo	194	234.692
sub-090	NISCI01	NG101	19	486.451
sub-090	NISCI09	NG101	61	435.805
sub-091	NISCI01	NG101	17	317.846
sub-091	NISCI09	NG101	52	109.657
sub-094	NISCI01	Placebo	23	230.109
sub-094	NISCI09	Placebo	59	227.119
sub-094	NISCI11	Placebo	178	166.521
sub-095	NISCI01	Placebo	0	589.26
sub-095	NISCI09	Placebo	59	462.86
sub-095	NISCI11	Placebo	202	358.173
sub-096	NISCI01	NG101	0	616.501
sub-096	NISCI09	NG101	47	118.987
sub-096	NISCI11	NG101	184	139.967
sub-097	NISCI11	NG101	215	199.415
sub-098	NISCI01	NG101	22	315.493
sub-098	NISCI09	NG101	53	337.179
sub-098	NISCI11	NG101	200	309.355
sub-099	NISCI01	NG101	0	1712.06
sub-099	NISCI09	NG101	55	178.698
sub-100	NISCI01	NG101	27	385.415
sub-100	NISCI09	NG101	58	189.383
sub-100	NISCI11	NG101	191	172.305
sub-101	NISCI01	NG101	22	3696.46
sub-101	NISCI09	NG101	58	2285.64
sub-101	NISCI11	NG101	190	1399.67
sub-102	NISCI11	NG101	185	75.584
sub-104	NISCI01	Placebo	15	235.101
sub-104	NISCI09	Placebo	53	117.757
sub-104	NISCI11	Placebo	165	139.463
sub-105	NISCI11	Placebo	193	346.663
sub-106	NISCI01	Placebo	26	205.63
sub-106	NISCI09	Placebo	57	233.419
sub-106	NISCI11	Placebo	196	247.504
sub-107	NISCI11	NG101	192	178.193
sub-108	NISCI01	NG101	22	876.485
sub-108	NISCI09	NG101	56	309.458
sub-108	NISCI11	NG101	190	412.459
sub-109	NISCI01	NG101	21	312.528
sub-109	NISCI09	NG101	57	150.72
sub-109	NISCI11	NG101	195	99.1133
sub-110	NISCI01	NG101	22	222.509
sub-110	NISCI09	NG101	57	217.238
sub-110	NISCI11	NG101	188	214.31
sub-111	NISCI01	NG101	23	374.21
sub-111	NISCI09	NG101	59	516.806
sub-111	NISCI11	NG101	192	518.996
sub-112	NISCI01	Placebo	22	664.193
sub-112	NISCI09	Placebo	58	440.888
sub-112	NISCI11	Placebo	172	326.418
sub-113	NISCI01	Placebo	19	295.131
sub-113	NISCI09	Placebo	55	371.712
sub-113	NISCI11	Placebo	191	313.292
sub-114	NISCI01	NG101	18	205.501
sub-114	NISCI09	NG101	59	523.303
sub-114	NISCI11	NG101	191	446.525
sub-115	NISCI01	NG101	22	1032.34
sub-115	NISCI09	NG101	58	1282.42
sub-115	NISCI11	NG101	192	1206.36
sub-116	NISCI01	NG101	1	674.525
sub-116	NISCI09	NG101	43	431.106
sub-116	NISCI11	NG101	189	363.222
sub-117	NISCI01	NG101	0	469.474
sub-117	NISCI09	NG101	44	171.633
sub-117	NISCI11	NG101	169	175.671
sub-120	NISCI01	NG101	15	183.983
sub-120	NISCI09	NG101	86	243.414
sub-120	NISCI11	NG101	185	196.472
sub-121	NISCI01	NG101	19	71.6485
sub-121	NISCI09	NG101	52	52.5896
sub-121	NISCI11	NG101	193	20.4933
sub-122	NISCI01	Placebo	25	568.022
sub-122	NISCI11	Placebo	201	719.668
sub-123	NISCI01	Placebo	17	178.773
sub-123	NISCI09	Placebo	53	98.7286
sub-123	NISCI11	Placebo	192	122.057
sub-124	NISCI01	Placebo	19	630.71
sub-124	NISCI09	Placebo	54	149.427
sub-124	NISCI11	Placebo	198	177.749
sub-125	NISCI01	Placebo	13	306.069
sub-125	NISCI09	Placebo	48	204.138
sub-125	NISCI11	Placebo	187	116.963
sub-127	NISCI01	NG101	16	961.596
sub-127	NISCI09	NG101	51	1403.75
sub-127	NISCI11	NG101	186	789.591

## Sheet: SA Figure 2
Anon_ID	treat	session	time_MRI	DC_Damage	CST_Damage
sub-001	NG101	NISCI01	13	63.8393	63.9241
sub-001	NG101	NISCI09	48	79.646	60.9756
sub-001	NG101	NISCI11	187	62.5551	58.125
sub-002	Placebo	NISCI09	64	76.8559	72.0238
sub-002	Placebo	NISCI11	197	53.1818	59.375
sub-003	NG101	NISCI01	22	80.2956	71.6129
sub-003	NG101	NISCI09	56	81.3609	77.9592
sub-003	NG101	NISCI11	196	72.9592	60.1399
sub-005	Placebo	NISCI01	22	67.2897	67.9012
sub-005	Placebo	NISCI09	59	57.8475	61.6279
sub-005	Placebo	NISCI11	186	65.1584	65.0307
sub-007	Placebo	NISCI01	23	64.3836	52.2581
sub-007	Placebo	NISCI09	55	69.7778	60.4839
sub-007	Placebo	NISCI11	188	54.6559	53.5714
sub-010	NG101	NISCI01	7	49.4071	48.6486
sub-010	NG101	NISCI09	42	81.6964	86.25
sub-010	NG101	NISCI11	174	67.0588	66.1538
sub-012	NG101	NISCI09	44	56.0976	44.4444
sub-012	NG101	NISCI11	177	49.5283	53.5948
sub-013	Placebo	NISCI01	33	61.6114	47.561
sub-013	Placebo	NISCI09	62	55.665	44.1558
sub-013	Placebo	NISCI11	187	48.5849	41.9355
sub-014	NG101	NISCI01	17	58.9744	51.8519
sub-014	NG101	NISCI09	45	62.2727	57.5
sub-014	NG101	NISCI11	187	59.0698	52.795
sub-015	NG101	NISCI01	12	26.0274	28.8
sub-015	NG101	NISCI09	47	24.424	7.1006
sub-015	NG101	NISCI11	180	20.9302	23.6686
sub-016	NG101	NISCI01	24	52.521	43.3526
sub-016	NG101	NISCI09	60	55.2995	58.2278
sub-016	NG101	NISCI11	194	44.2982	41.9162
sub-017	NG101	NISCI01	11	52.7559	67.5978
sub-017	NG101	NISCI09	39	28.4519	40.4494
sub-017	NG101	NISCI11	257	43.2558	51.4793
sub-018	Placebo	NISCI01	15	74.569	70.4142
sub-018	Placebo	NISCI09	52	55.6604	45.509
sub-018	Placebo	NISCI11	184	53.3019	41.875
sub-019	Placebo	NISCI09	37	87.3494	56.6667
sub-019	Placebo	NISCI11	177	78.8235	62.5
sub-023	Placebo	NISCI01	15	65.4167	64.6067
sub-023	Placebo	NISCI09	57	65.0862	72.2543
sub-023	Placebo	NISCI11	187	66.9528	75.7062
sub-024	Placebo	NISCI01	13	68.2203	71.7514
sub-024	Placebo	NISCI09	51	75	83.4711
sub-024	Placebo	NISCI11	188	66.25	79.6296
sub-027	NG101	NISCI01	4	94.0972	98.0676
sub-027	NG101	NISCI09	52	94.7368	84.6995
sub-027	NG101	NISCI11	189	74.7967	63.2432
sub-028	NG101	NISCI01	23	70.8696	69.4915
sub-028	NG101	NISCI09	57	93.9655	87.5706
sub-028	NG101	NISCI11	196	74.6725	70.9877
sub-029	Placebo	NISCI01	13	71.7073	62.4204
sub-029	Placebo	NISCI09	47	90.6103	90.0621
sub-029	Placebo	NISCI11	177	79.1262	70.3947
sub-030	NG101	NISCI01	20	86.8726	90.6736
sub-030	NG101	NISCI09	50	92.5234	91.5663
sub-030	NG101	NISCI11	183	73.2323	71.3333
sub-031	NG101	NISCI01	18	78.6364	63.5802
sub-031	NG101	NISCI09	53	80.1843	64.881
sub-031	NG101	NISCI11	186	67.1296	58.125
sub-032	NG101	NISCI01	19	86.4253	92.5926
sub-032	NG101	NISCI09	55	91.5493	85.2564
sub-033	NG101	NISCI01	9	83.871	73.7143
sub-033	NG101	NISCI09	46	63.1336	67.8363
sub-033	NG101	NISCI11	185	50	57.5949
sub-034	NG101	NISCI01	1e-10	94.4206	88.3978
sub-034	NG101	NISCI09	41	78.341	81.25
sub-034	NG101	NISCI11	181	72.1973	84.1772
sub-035	NG101	NISCI09	49	64.8402	74.6914
sub-035	NG101	NISCI11	186	51.4019	54.375
sub-036	NG101	NISCI01	18	92.2727	93.9024
sub-036	NG101	NISCI09	53	79.1667	69.7143
sub-036	NG101	NISCI11	193	60.4762	61.6883
sub-037	NG101	NISCI01	11	81.7021	86.5497
sub-037	NG101	NISCI09	43	83.5498	79.2683
sub-037	NG101	NISCI11	186	74.3478	75.9036
sub-038	NG101	NISCI01	18	66.3677	62.5698
sub-038	NG101	NISCI09	53	69.7674	56.7901
sub-038	NG101	NISCI11	190	67.2727	63.2911
sub-039	NG101	NISCI01	31	62.6087	58.5799
sub-040	NG101	NISCI01	13	81.5884	81.7734
sub-040	NG101	NISCI09	46	83.5052	89.1892
sub-040	NG101	NISCI11	182	64.2105	72.1429
sub-041	NG101	NISCI01	9	52.8689	67.5978
sub-041	NG101	NISCI09	45	74.0909	63.75
sub-041	NG101	NISCI11	177	60.6335	56.4103
sub-042	Placebo	NISCI01	16	68.6099	63.1285
sub-042	Placebo	NISCI09	52	85.6502	70.9302
sub-042	Placebo	NISCI11	192	82.6484	60.4651
sub-044	NG101	NISCI09	56	30.1775	15.748
sub-044	NG101	NISCI11	188	62.5	34.6457
sub-045	Placebo	NISCI01	24	64.9485	58.7838
sub-045	Placebo	NISCI11	166	91.1917	89.2617
sub-046	Placebo	NISCI01	18	67.9325	80.4469
sub-046	Placebo	NISCI11	197	81.4655	90.2857
sub-047	Placebo	NISCI01	26	79.0909	85.8268
sub-047	Placebo	NISCI09	56	78.8793	88.6228
sub-047	Placebo	NISCI11	258	51.3636	50.4202
sub-048	NG101	NISCI01	26	58.1731	60.1266
sub-048	NG101	NISCI09	59	71.2264	77.7778
sub-048	NG101	NISCI11	200	89.9543	89.5706
sub-049	Placebo	NISCI11	188	74.8858	79.0123
sub-050	Placebo	NISCI01	20	54.2056	44.9704
sub-050	Placebo	NISCI09	62	68.7805	41.3333
sub-050	Placebo	NISCI11	186	73.6364	76.3975
sub-051	NG101	NISCI09	51	89.0411	67.8363
sub-051	NG101	NISCI11	184	72.4138	51.5924
sub-052	NG101	NISCI01	23	71.6981	56.4103
sub-054	Placebo	NISCI01	27	67.7885	53.2468
sub-054	Placebo	NISCI09	57	88.4058	75.7764
sub-054	Placebo	NISCI11	205	74.1117	63.6364
sub-057	Placebo	NISCI01	15	60	49.7041
sub-057	Placebo	NISCI09	47	66.1972	60.2484
sub-060	NG101	NISCI01	18	51.3761	70.5128
sub-060	NG101	NISCI09	54	80.3571	92.0732
sub-063	Placebo	NISCI01	20	92.1053	92.6829
sub-063	Placebo	NISCI09	53	83.871	62.5
sub-063	Placebo	NISCI11	130	74.3719	64.1026
sub-064	NG101	NISCI01	9	90.9871	83.6066
sub-064	NG101	NISCI09	40	84.7926	68.4211
sub-064	NG101	NISCI11	179	67.234	59.2814
sub-065	NG101	NISCI01	18	72.6257	60.8696
sub-065	NG101	NISCI09	51	53.5294	62.2047
sub-065	NG101	NISCI11	185	73.5294	66.4062
sub-067	Placebo	NISCI01	18	60.2871	64.7436
sub-067	Placebo	NISCI09	52	62.4434	68.9024
sub-067	Placebo	NISCI11	186	69.1943	65.2174
sub-068	Placebo	NISCI01	16	70.7207	78.4431
sub-068	Placebo	NISCI09	47	79.1111	86.3905
sub-068	Placebo	NISCI11	180	70.1422	83.0189
sub-070	NG101	NISCI01	22	60.1896	60.8434
sub-070	NG101	NISCI09	82	47.6415	24.2236
sub-073	NG101	NISCI01	15	78.2051	76.7442
sub-073	NG101	NISCI09	46	87.0536	87.4251
sub-073	NG101	NISCI11	189	85.654	88.1356
sub-074	NG101	NISCI01	17	50.211	44.7514
sub-074	NG101	NISCI11	185	80.9717	91.1602
sub-075	NG101	NISCI01	17	73.2719	60.8696
sub-076	NG101	NISCI01	26	87.3303	69.4611
sub-076	NG101	NISCI09	56	89.8678	87.5
sub-076	NG101	NISCI11	189	86.3415	73.5484
sub-077	NG101	NISCI01	11	91.8919	85.2459
sub-079	NG101	NISCI01	21	85.2941	84.2424
sub-079	NG101	NISCI09	56	87.8788	80.3681
sub-079	NG101	NISCI11	138	62.1145	61.875
sub-082	Placebo	NISCI01	18	77.4892	63.354
sub-082	Placebo	NISCI09	53	74.1463	57.0513
sub-082	Placebo	NISCI11	186	61.5385	50
sub-083	Placebo	NISCI01	25	58.8496	65.0888
sub-083	Placebo	NISCI09	55	59.7403	59.7561
sub-083	Placebo	NISCI11	195	67.7686	74.5763
sub-085	NG101	NISCI01	22	79.7357	72.8395
sub-085	NG101	NISCI09	57	72.7679	71.25
sub-085	NG101	NISCI11	190	63.6364	61.0063
sub-086	NG101	NISCI01	18	84.2365	82.8025
sub-086	NG101	NISCI09	53	86.2434	85.7143
sub-086	NG101	NISCI11	186	88.2682	66.6667
sub-087	NG101	NISCI01	22	73.7089	66.2338
sub-087	NG101	NISCI09	57	76.8868	62.1795
sub-087	NG101	NISCI11	186	66	62.1622
sub-088	Placebo	NISCI09	57	86.4734	84.5161
sub-088	Placebo	NISCI11	334	74.6341	68.3544
sub-089	Placebo	NISCI09	54	67.9825	72.619
sub-090	NG101	NISCI01	19	77.9279	82.716
sub-090	NG101	NISCI09	61	83.105	82.716
sub-091	NG101	NISCI01	17	51.5695	66.0606
sub-091	NG101	NISCI09	52	43.5233	55.7823
sub-092	NG101	NISCI09	58	79.7235	70.122
sub-094	Placebo	NISCI01	23	66.1905	46.6292
sub-094	Placebo	NISCI09	59	76.0766	78.3133
sub-094	Placebo	NISCI11	178	65.8824	54.4304
sub-095	Placebo	NISCI09	59	81.7778	85.625
sub-095	Placebo	NISCI11	202	78.3019	84.1772
sub-096	NG101	NISCI01	1e-10	76.25	78.7709
sub-096	NG101	NISCI09	47	48.3871	24.8521
sub-096	NG101	NISCI11	184	53.4884	30.303
sub-097	NG101	NISCI09	47	64.7343	45.8599
sub-097	NG101	NISCI11	215	64.532	58.9744
sub-098	NG101	NISCI01	22	88.2075	78.8462
sub-098	NG101	NISCI09	53	80.0926	73.2919
sub-098	NG101	NISCI11	200	74.1935	70.8861
sub-099	NG101	NISCI01	1e-10	83.1325	83.7838
sub-099	NG101	NISCI09	55	49.5283	73.8854
sub-100	NG101	NISCI01	27	90.8676	63.9752
sub-100	NG101	NISCI09	58	74.4076	57.0513
sub-100	NG101	NISCI11	191	79.5238	58.4906
sub-101	NG101	NISCI01	22	91.1765	88.3249
sub-101	NG101	NISCI09	58	81.9923	88.0829
sub-101	NG101	NISCI11	190	93.8389	89.5706
sub-104	Placebo	NISCI01	15	80.8219	68.8623
sub-104	Placebo	NISCI09	53	64.6512	50.8982
sub-104	Placebo	NISCI11	165	60.8295	52.439
sub-105	Placebo	NISCI11	193	91.1765	93.0769
sub-106	Placebo	NISCI01	26	76.6055	53.7975
sub-106	Placebo	NISCI09	57	78.5047	58.2278
sub-106	Placebo	NISCI11	196	65.1376	58.3851
sub-107	NG101	NISCI11	192	56.6038	73.2484
sub-108	NG101	NISCI01	22	89.5	82.7815
sub-108	NG101	NISCI09	56	75.2874	66.6667
sub-108	NG101	NISCI11	190	79.3296	71.5328
sub-109	NG101	NISCI01	21	68.0365	66.4557
sub-109	NG101	NISCI09	57	58.8785	63.6943
sub-109	NG101	NISCI11	195	42.8571	43.1507
sub-110	NG101	NISCI01	22	82.3789	85.1852
sub-110	NG101	NISCI09	57	79.3103	80.2469
sub-110	NG101	NISCI11	188	88.2629	81.9355
sub-111	NG101	NISCI01	23	84.0909	89.7436
sub-111	NG101	NISCI09	59	91.2442	88.4393
sub-111	NG101	NISCI11	192	84.2795	85.2071
sub-112	Placebo	NISCI01	22	83.5821	78.4314
sub-112	Placebo	NISCI09	58	86.1878	75
sub-112	Placebo	NISCI11	172	77.7143	77.2727
sub-113	Placebo	NISCI01	19	86.3636	66.4634
sub-113	Placebo	NISCI09	55	89.0909	87.037
sub-113	Placebo	NISCI11	191	80.4545	74.6914
sub-114	NG101	NISCI01	18	54.4186	70.7602
sub-114	NG101	NISCI09	59	86.5801	85.7143
sub-114	NG101	NISCI11	191	77.0925	70.5202
sub-115	NG101	NISCI01	22	80.3279	76.2162
sub-115	NG101	NISCI09	58	93.617	93.6047
sub-115	NG101	NISCI11	192	82.6667	82.6347
sub-116	NG101	NISCI01	1	73.8938	82.0988
sub-116	NG101	NISCI09	43	92	82.3529
sub-116	NG101	NISCI11	189	77.7174	67.9688
sub-117	NG101	NISCI01	1e-10	77.7328	88.1657
sub-117	NG101	NISCI09	44	60.4348	48.4277
sub-120	NG101	NISCI01	15	49.3151	46.7836
sub-120	NG101	NISCI09	86	83.9662	61.7978
sub-120	NG101	NISCI11	185	66.1017	52.0468
sub-121	NG101	NISCI01	19	32.5472	54.1935
sub-121	NG101	NISCI09	52	33.6585	36.6013
sub-121	NG101	NISCI11	193	14.359	18.2482
sub-122	Placebo	NISCI01	25	59.6639	45
sub-122	Placebo	NISCI11	201	71.1864	79.7753
sub-123	Placebo	NISCI01	17	55.0802	43.038
sub-123	Placebo	NISCI09	53	47.7064	28.481
sub-123	Placebo	NISCI11	192	39.0476	35.2564
sub-124	Placebo	NISCI01	19	79.7101	84.472
sub-124	Placebo	NISCI09	54	65.8031	69.3878
sub-124	Placebo	NISCI11	198	68.5864	68.0851
sub-125	Placebo	NISCI01	13	64.8148	41.9753
sub-125	Placebo	NISCI09	48	67.7725	56.962
sub-125	Placebo	NISCI11	187	48.8038	53.2051
sub-127	NG101	NISCI01	16	86.6109	74.4318
sub-127	NG101	NISCI09	51	90.1639	79.3296

## Sheet: SA Figure 4
Anon_ID	treat	session	time_MRI	MTsat_CST	Mtsat_DC
sub-001	NG101	NISCI01	13	2.74513	2.86005
sub-001	NG101	NISCI11	187	2.85523	2.0861
sub-002	Placebo	NISCI09	64	2.64779	2.54475
sub-002	Placebo	NISCI11	197	2.09785	1.69677
sub-012	NG101	NISCI09	44	2.02787	2.40719
sub-012	NG101	NISCI11	177	2.38495	2.51335
sub-013	Placebo	NISCI01	33	3.00635	3.04698
sub-014	NG101	NISCI01	17	2.85896	3.03868
sub-014	NG101	NISCI11	187	2.64564	2.68157
sub-015	NG101	NISCI01	12	3.4758	3.06004
sub-015	NG101	NISCI09	47	2.83434	2.78043
sub-016	NG101	NISCI01	24	3.03832	2.87841
sub-016	NG101	NISCI09	60	3.2445	3.23924
sub-016	NG101	NISCI11	194	3.03442	2.74029
sub-043	Placebo	NISCI01	21	2.98467	3.03212
sub-044	NG101	NISCI01	26	1.96844	1.96441
sub-044	NG101	NISCI09	56	2.33314	2.00751
sub-045	Placebo	NISCI01	24	1.43163	1.87575
sub-046	Placebo	NISCI01	18	1.62264	2.03798
sub-048	NG101	NISCI09	59	1.93445	1.90818
sub-048	NG101	NISCI11	200	1.3802	1.51531
sub-049	Placebo	NISCI09	57	2.95177	3.05207
sub-049	Placebo	NISCI11	188	2.44158	2.06438
sub-051	NG101	NISCI09	51	3.43622	3.1128
sub-053	Placebo	NISCI01	15	1.3668	1.29231
sub-053	Placebo	NISCI09	52	1.62456	1.60741
sub-056	Placebo	NISCI01	26	2.3801	2.50603
sub-056	Placebo	NISCI11	197	2.26313	1.79746
sub-060	NG101	NISCI09	54	3.28762	2.89437
sub-063	Placebo	NISCI01	20	3.27022	3.07741
sub-063	Placebo	NISCI09	53	5.03895	3.96067
sub-063	Placebo	NISCI11	130	3.49532	2.96707
sub-064	NG101	NISCI09	40	2.35918	4.05738
sub-065	NG101	NISCI01	18	3.33137	3.36407
sub-065	NG101	NISCI09	51	3.24825	3.25443
sub-065	NG101	NISCI11	185	3.39456	2.79546
sub-068	Placebo	NISCI01	16	3.23132	3.22953
sub-068	Placebo	NISCI11	180	3.10969	2.26446
sub-072	NG101	NISCI01	14	3.27503	4.0401
sub-072	NG101	NISCI09	48	3.18221	3.08258
sub-082	Placebo	NISCI01	18	3.03513	4.09646
sub-082	Placebo	NISCI11	186	2.74569	2.58704
sub-085	NG101	NISCI01	22	2.87134	3.40103
sub-085	NG101	NISCI09	57	2.83052	3.48759
sub-085	NG101	NISCI11	190	2.61872	2.12121
sub-086	NG101	NISCI01	18	3.55595	3.54346
sub-086	NG101	NISCI09	53	4.59689	4.55735
sub-086	NG101	NISCI11	186	4.53998	3.16483
sub-087	NG101	NISCI09	57	3.43049	4.87185
sub-087	NG101	NISCI11	186	2.35328	2.99305
sub-089	Placebo	NISCI09	54	4.55742	4.71613
sub-089	Placebo	NISCI11	194	2.65377	2.51678
sub-092	NG101	NISCI09	58	3.20949	2.18676
sub-094	Placebo	NISCI01	23	3.37079	4.08571
sub-094	Placebo	NISCI09	59	2.91125	3.2151
sub-094	Placebo	NISCI11	178	3.41628	2.25454
sub-095	Placebo	NISCI09	59	4.02108	3.3248
sub-095	Placebo	NISCI11	202	4.80953	2.73239
sub-097	NG101	NISCI09	47	4.05119	4.87875
sub-097	NG101	NISCI11	215	3.88454	3.15753
sub-098	NG101	NISCI01	22	2.39366	2.58068
sub-098	NG101	NISCI09	53	2.53908	2.6935
sub-098	NG101	NISCI11	200	2.35563	2.23961
sub-100	NG101	NISCI01	27	2.95664	3.67155
sub-100	NG101	NISCI09	58	3.98465	3.98355
sub-100	NG101	NISCI11	191	4.44356	3.46971
sub-101	NG101	NISCI01	22	1.65897	1.81982
sub-101	NG101	NISCI11	190	1.98687	1.39096
sub-104	Placebo	NISCI01	15	2.48046	1.89944
sub-104	Placebo	NISCI09	53	1.14481	1.21904
sub-104	Placebo	NISCI11	165	1.21851	0.926981
sub-105	Placebo	NISCI09	54	1.66345	1.38632
sub-105	Placebo	NISCI11	193	1.55326	1.1086
sub-108	NG101	NISCI01	22	1.93905	2.05867
sub-108	NG101	NISCI09	56	2.10458	1.8365
sub-108	NG101	NISCI11	190	1.45379	1.14887
sub-110	NG101	NISCI01	22	1.20887	1.10602
sub-110	NG101	NISCI09	57	2.10059	1.625
sub-112	Placebo	NISCI01	22	2.28149	1.98802
sub-112	Placebo	NISCI09	58	1.82012	1.62226
sub-112	Placebo	NISCI11	172	1.59852	1.24447
sub-113	Placebo	NISCI01	19	1.48323	1.6872
sub-113	Placebo	NISCI09	55	1.8385	1.68331
sub-114	NG101	NISCI09	59	1.369	1.27841
sub-114	NG101	NISCI11	191	1.76133	1.15741
sub-120	NG101	NISCI01	15	2.09709	2.18374
sub-120	NG101	NISCI11	185	2.09298	1.67553
sub-122	Placebo	NISCI01	25	1.98022	2.39294
sub-122	Placebo	NISCI11	201	1.35029	1.39904
sub-123	Placebo	NISCI01	17	1.95482	1.9548
sub-123	Placebo	NISCI09	53	2.81812	2.53376
sub-123	Placebo	NISCI11	192	1.49703	1.45807
sub-124	Placebo	NISCI11	198	2.0744	1.69327
sub-125	Placebo	NISCI01	13	3.14139	2.91548
sub-125	Placebo	NISCI09	48	2.41324	2.25836
sub-126	NG101	NISCI01	16	2.60248	2.64028
sub-126	NG101	NISCI09	51	2.60351	2.37999
sub-126	NG101	NISCI11	183	2.17182	1.83182

## Sheet: SA Figure 6
Anon_ID	session	treat	time_ISCNCSCI	Status	tibSSEP_category_screening	bridge_group	UEMS
sub-001	NISCI01	NG101	0	motor-complete	abolished	> 1 mm	4
sub-001	NISCI02	NG101	13	motor-complete	abolished	> 1 mm	5
sub-001	NISCI09	NG101	30	motor-complete	abolished	> 1 mm	10
sub-001	NISCI10	NG101	84	motor-complete	abolished	> 1 mm	9
sub-001	NISCI11	NG101	168	motor-complete	abolished	> 1 mm	14
sub-002	NISCI01	Placebo	0	motor-incomplete	abolished		2
sub-002	NISCI02	Placebo	15	motor-incomplete	abolished		6
sub-002	NISCI09	Placebo	30	motor-incomplete	abolished		6
sub-002	NISCI10	Placebo	85	motor-incomplete	abolished		16
sub-002	NISCI11	Placebo	168	motor-incomplete	abolished		20
sub-003	NISCI01	NG101	0	motor-complete	abolished	> 1 mm	20
sub-003	NISCI02	NG101	12	motor-complete	abolished	> 1 mm	21
sub-003	NISCI09	NG101	29	motor-complete	abolished	> 1 mm	23
sub-003	NISCI10	NG101	84	motor-complete	abolished	> 1 mm	29
sub-003	NISCI11	NG101	168	motor-complete	abolished	> 1 mm	32
sub-004	NISCI01	NG101	0	motor-incomplete	preserved		3
sub-004	NISCI02	NG101	14	motor-incomplete	preserved		5
sub-004	NISCI10	NG101	84	motor-incomplete	preserved		7
sub-004	NISCI11	NG101	168	motor-incomplete	preserved		9
sub-005	NISCI01	Placebo	0	motor-complete	preserved	> 1 mm	18
sub-005	NISCI02	Placebo	11	motor-complete	preserved	> 1 mm	17
sub-005	NISCI09	Placebo	28	motor-complete	preserved	> 1 mm	19
sub-005	NISCI10	Placebo	89	motor-complete	preserved	> 1 mm	26
sub-005	NISCI11	Placebo	174	motor-complete	preserved	> 1 mm	29
sub-006	NISCI01	Placebo	0	motor-complete	preserved	> 1 mm	10
sub-006	NISCI02	Placebo	14	motor-complete	preserved	> 1 mm	13
sub-006	NISCI09	Placebo	29	motor-complete	preserved	> 1 mm	15
sub-006	NISCI10	Placebo	82	motor-complete	preserved	> 1 mm	17
sub-006	NISCI11	Placebo	161	motor-complete	preserved	> 1 mm	17
sub-007	NISCI01	Placebo	0	motor-incomplete	abolished	> 1 mm	12
sub-007	NISCI02	Placebo	15	motor-incomplete	abolished	> 1 mm	28
sub-007	NISCI09	Placebo	28	motor-incomplete	abolished	> 1 mm	25
sub-007	NISCI10	Placebo	77	motor-incomplete	abolished	> 1 mm	26
sub-007	NISCI11	Placebo	161	motor-incomplete	abolished	> 1 mm	30
sub-008	NISCI01	NG101	0	motor-complete	abolished		0
sub-008	NISCI02	NG101	9	motor-complete	abolished		0
sub-008	NISCI09	NG101	32	motor-complete	abolished		0
sub-008	NISCI10	NG101	79	motor-complete	abolished		3
sub-008	NISCI11	NG101	162	motor-complete	abolished		3
sub-009	NISCI01	NG101	0	motor-complete	abolished		4
sub-009	NISCI02	NG101	13	motor-complete	abolished		5
sub-009	NISCI09	NG101	32	motor-complete	abolished		6
sub-009	NISCI10	NG101	77	motor-complete	abolished		10
sub-009	NISCI11	NG101	167	motor-complete	abolished		12
sub-010	NISCI01	NG101	0	motor-complete	preserved	< 1 mm	26
sub-010	NISCI02	NG101	8	motor-complete	preserved	< 1 mm	28
sub-010	NISCI09	NG101	29	motor-complete	preserved	< 1 mm	24
sub-010	NISCI10	NG101	79	motor-complete	preserved	< 1 mm	29
sub-010	NISCI11	NG101	162	motor-complete	preserved	< 1 mm	38
sub-011	NISCI01	NG101	0	motor-complete	abolished		28
sub-011	NISCI02	NG101	8	motor-complete	abolished		35
sub-011	NISCI09	NG101	32	motor-complete	abolished		36
sub-011	NISCI10	NG101	82	motor-complete	abolished		40
sub-011	NISCI11	NG101	167	motor-complete	abolished		42
sub-012	NISCI01	NG101	0	motor-incomplete	preserved	> 1 mm	26
sub-012	NISCI02	NG101	10	motor-incomplete	preserved	> 1 mm	39
sub-012	NISCI09	NG101	29	motor-incomplete	preserved	> 1 mm	43
sub-012	NISCI10	NG101	77	motor-incomplete	preserved	> 1 mm	45
sub-012	NISCI11	NG101	161	motor-incomplete	preserved	> 1 mm	45
sub-013	NISCI01	Placebo	0	motor-incomplete	preserved	> 1 mm	14
sub-013	NISCI02	Placebo	12	motor-incomplete	preserved	> 1 mm	19
sub-013	NISCI09	Placebo	40	motor-incomplete	preserved	> 1 mm	27
sub-013	NISCI10	Placebo	80	motor-incomplete	preserved	> 1 mm	31
sub-013	NISCI11	Placebo	158	motor-incomplete	preserved	> 1 mm	36
sub-014	NISCI01	NG101	0	motor-incomplete	preserved	> 1 mm	11
sub-014	NISCI02	NG101	16	motor-incomplete	preserved	> 1 mm	24
sub-014	NISCI09	NG101	29	motor-incomplete	preserved	> 1 mm	28
sub-014	NISCI10	NG101	77	motor-incomplete	preserved	> 1 mm	36
sub-014	NISCI11	NG101	163	motor-incomplete	preserved	> 1 mm	41
sub-015	NISCI01	NG101	0	motor-incomplete	preserved	> 1 mm	16
sub-015	NISCI02	NG101	14	motor-incomplete	preserved	> 1 mm	25
sub-015	NISCI09	NG101	32	motor-incomplete	preserved	> 1 mm	27
sub-015	NISCI10	NG101	82	motor-incomplete	preserved	> 1 mm	33
sub-015	NISCI11	NG101	169	motor-incomplete	preserved	> 1 mm	37
sub-016	NISCI01	NG101	0	motor-incomplete	preserved	> 1 mm	23
sub-016	NISCI02	NG101	14	motor-incomplete	preserved	> 1 mm	30
sub-016	NISCI09	NG101	30	motor-incomplete	preserved	> 1 mm	35
sub-016	NISCI10	NG101	66	motor-incomplete	preserved	> 1 mm	40
sub-016	NISCI11	NG101	171	motor-incomplete	preserved	> 1 mm	42
sub-017	NISCI01	NG101	0	motor-incomplete	preserved	> 1 mm	24
sub-017	NISCI02	NG101	12	motor-incomplete	preserved	> 1 mm	25
sub-017	NISCI09	NG101	28	motor-incomplete	preserved	> 1 mm	24
sub-017	NISCI10	NG101	81	motor-incomplete	preserved	> 1 mm	26
sub-018	NISCI01	Placebo	0	motor-complete	NA	< 1 mm	29
sub-018	NISCI02	Placebo	12	motor-complete	NA	< 1 mm	31
sub-018	NISCI09	Placebo	30	motor-complete	NA	< 1 mm	34
sub-018	NISCI10	Placebo	84	motor-complete	NA	< 1 mm	37
sub-018	NISCI11	Placebo	161	motor-complete	NA	< 1 mm	38
sub-019	NISCI01	Placebo	0	motor-complete	NA	> 1 mm	28
sub-019	NISCI02	Placebo	9	motor-complete	NA	> 1 mm	28
sub-019	NISCI09	Placebo	28	motor-complete	NA	> 1 mm	28
sub-019	NISCI10	Placebo	79	motor-complete	NA	> 1 mm	21
sub-019	NISCI11	Placebo	168	motor-complete	NA	> 1 mm	42
sub-020	NISCI01	NG101	0	motor-complete	abolished		17
sub-020	NISCI02	NG101	12	motor-complete	abolished		21
sub-020	NISCI09	NG101	28	motor-complete	abolished		21
sub-020	NISCI10	NG101	84	motor-complete	abolished		26
sub-021	NISCI01	NG101	0	motor-complete	abolished		24
sub-021	NISCI02	NG101	17	motor-complete	abolished		24
sub-021	NISCI09	NG101	35	motor-complete	abolished		26
sub-021	NISCI10	NG101	91	motor-complete	abolished		28
sub-021	NISCI11	NG101	175	motor-complete	abolished		29
sub-022	NISCI01	Placebo	0	motor-complete	abolished		12
sub-022	NISCI02	Placebo	13	motor-complete	abolished		17
sub-022	NISCI09	Placebo	32	motor-complete	abolished		20
sub-023	NISCI01	Placebo	0	motor-incomplete	abolished	> 1 mm	23
sub-023	NISCI02	Placebo	11	motor-incomplete	abolished	> 1 mm	31
sub-023	NISCI09	Placebo	31	motor-incomplete	abolished	> 1 mm	33
sub-023	NISCI10	Placebo	84	motor-incomplete	abolished	> 1 mm	37
sub-023	NISCI11	Placebo	161	motor-incomplete	abolished	> 1 mm	41
sub-024	NISCI01	Placebo	0	motor-complete	NA	< 1 mm	28
sub-024	NISCI02	Placebo	12	motor-complete	NA	< 1 mm	31
sub-024	NISCI09	Placebo	31	motor-complete	NA	< 1 mm	29
sub-024	NISCI10	Placebo	82	motor-complete	NA	< 1 mm	35
sub-024	NISCI11	Placebo	168	motor-complete	NA	< 1 mm	42
sub-025	NISCI01	NG101	0	motor-incomplete	preserved		22
sub-025	NISCI02	NG101	13	motor-incomplete	preserved		25
sub-025	NISCI09	NG101	31	motor-incomplete	preserved		35
sub-025	NISCI10	NG101	84	motor-incomplete	preserved		42
sub-025	NISCI11	NG101	175	motor-incomplete	preserved		45
sub-026	NISCI01	NG101	0	motor-incomplete	abolished	> 1 mm	27
sub-026	NISCI02	NG101	12	motor-incomplete	abolished	> 1 mm	39
sub-026	NISCI10	NG101	84	motor-incomplete	abolished	> 1 mm	48
sub-027	NISCI01	NG101	0	motor-complete	abolished	< 1 mm	6
sub-027	NISCI02	NG101	13	motor-complete	abolished	< 1 mm	9
sub-027	NISCI09	NG101	31	motor-complete	abolished	< 1 mm	10
sub-027	NISCI10	NG101	84	motor-complete	abolished	< 1 mm	15
sub-027	NISCI11	NG101	168	motor-complete	abolished	< 1 mm	17
sub-028	NISCI01	NG101	0	motor-complete	abolished	< 1 mm	3
sub-028	NISCI02	NG101	10	motor-complete	abolished	< 1 mm	4
sub-028	NISCI09	NG101	29	motor-complete	abolished	< 1 mm	4
sub-028	NISCI10	NG101	84	motor-complete	abolished	< 1 mm	9
sub-028	NISCI11	NG101	168	motor-complete	abolished	< 1 mm	11
sub-029	NISCI01	Placebo	0	motor-incomplete	abolished	< 1 mm	17
sub-029	NISCI02	Placebo	12	motor-incomplete	abolished	< 1 mm	17
sub-029	NISCI09	Placebo	32	motor-incomplete	abolished	< 1 mm	18
sub-029	NISCI10	Placebo	82	motor-incomplete	abolished	< 1 mm	18
sub-029	NISCI11	Placebo	162	motor-incomplete	abolished	< 1 mm	21
sub-030	NISCI01	NG101	0	motor-complete	abolished	< 1 mm	0
sub-030	NISCI02	NG101	13	motor-complete	abolished	< 1 mm	0
sub-030	NISCI09	NG101	28	motor-complete	abolished	< 1 mm	0
sub-030	NISCI10	NG101	84	motor-complete	abolished	< 1 mm	0
sub-030	NISCI11	NG101	161	motor-complete	abolished	< 1 mm	0
sub-031	NISCI01	NG101	0	motor-incomplete	preserved	> 1 mm	7
sub-031	NISCI02	NG101	-1	motor-incomplete	preserved	> 1 mm	7
sub-031	NISCI09	NG101	30	motor-incomplete	preserved	> 1 mm	25
sub-031	NISCI10	NG101	84	motor-incomplete	preserved	> 1 mm	36
sub-031	NISCI11	NG101	163	motor-incomplete	preserved	> 1 mm	46
sub-032	NISCI01	NG101	0	motor-complete	abolished	< 1 mm	18
sub-032	NISCI02	NG101	13	motor-complete	abolished	< 1 mm	22
sub-032	NISCI09	NG101	30	motor-complete	abolished	< 1 mm	25
sub-032	NISCI10	NG101	77	motor-complete	abolished	< 1 mm	26
sub-032	NISCI11	NG101	169	motor-complete	abolished	< 1 mm	29
sub-033	NISCI01	NG101	0	motor-incomplete	preserved	< 1 mm	25
sub-033	NISCI02	NG101	15	motor-incomplete	preserved	< 1 mm	38
sub-033	NISCI09	NG101	30	motor-incomplete	preserved	< 1 mm	41
sub-033	NISCI10	NG101	78	motor-incomplete	preserved	< 1 mm	46
sub-033	NISCI11	NG101	169	motor-incomplete	preserved	< 1 mm	48
sub-034	NISCI01	NG101	0	motor-incomplete	preserved	< 1 mm	13
sub-034	NISCI02	NG101	13	motor-incomplete	preserved	< 1 mm	28
sub-034	NISCI09	NG101	31	motor-incomplete	preserved	< 1 mm	35
sub-034	NISCI10	NG101	81	motor-incomplete	preserved	< 1 mm	47
sub-034	NISCI11	NG101	171	motor-incomplete	preserved	< 1 mm	50
sub-035	NISCI01	NG101	0	motor-incomplete	preserved	< 1 mm	34
sub-035	NISCI02	NG101	12	motor-incomplete	preserved	< 1 mm	40
sub-035	NISCI09	NG101	33	motor-incomplete	preserved	< 1 mm	47
sub-035	NISCI10	NG101	84	motor-incomplete	preserved	< 1 mm	49
sub-035	NISCI11	NG101	168	motor-incomplete	preserved	< 1 mm	50
sub-036	NISCI01	NG101	0	motor-incomplete	abolished	< 1 mm	6
sub-036	NISCI02	NG101	10	motor-incomplete	abolished	< 1 mm	10
sub-036	NISCI09	NG101	29	motor-incomplete	abolished	< 1 mm	14
sub-036	NISCI10	NG101	84	motor-incomplete	abolished	< 1 mm	17
sub-036	NISCI11	NG101	168	motor-incomplete	abolished	< 1 mm	25
sub-037	NISCI01	NG101	0	motor-incomplete	preserved	< 1 mm	28
sub-037	NISCI02	NG101	12	motor-incomplete	preserved	< 1 mm	40
sub-037	NISCI09	NG101	29	motor-incomplete	preserved	< 1 mm	48
sub-037	NISCI10	NG101	88	motor-incomplete	preserved	< 1 mm	49
sub-037	NISCI11	NG101	172	motor-incomplete	preserved	< 1 mm	49
sub-038	NISCI01	NG101	0	motor-incomplete	preserved	> 1 mm	43
sub-038	NISCI02	NG101	14	motor-incomplete	preserved	> 1 mm	44
sub-038	NISCI09	NG101	30	motor-incomplete	preserved	> 1 mm	49
sub-038	NISCI10	NG101	84	motor-incomplete	preserved	> 1 mm	50
sub-038	NISCI11	NG101	167	motor-incomplete	preserved	> 1 mm	50
sub-039	NISCI01	NG101	0	motor-incomplete	preserved	> 1 mm	29
sub-040	NISCI01	NG101	0	motor-incomplete	abolished	< 1 mm	20
sub-040	NISCI02	NG101	13	motor-incomplete	abolished	< 1 mm	22
sub-040	NISCI09	NG101	32	motor-incomplete	abolished	< 1 mm	24
sub-040	NISCI10	NG101	84	motor-incomplete	abolished	< 1 mm	29
sub-040	NISCI11	NG101	168	motor-incomplete	abolished	< 1 mm	35
sub-041	NISCI01	NG101	0	motor-incomplete	preserved	< 1 mm	31
sub-041	NISCI02	NG101	14	motor-incomplete	preserved	< 1 mm	40
sub-041	NISCI09	NG101	30	motor-incomplete	preserved	< 1 mm	43
sub-041	NISCI10	NG101	90	motor-incomplete	preserved	< 1 mm	49
sub-041	NISCI11	NG101	162	motor-incomplete	preserved	< 1 mm	48
sub-042	NISCI01	Placebo	0	motor-complete	abolished	> 1 mm	4
sub-042	NISCI02	Placebo	13	motor-complete	abolished	> 1 mm	4
sub-042	NISCI09	Placebo	32	motor-complete	abolished	> 1 mm	4
sub-042	NISCI10	Placebo	84	motor-complete	abolished	> 1 mm	7
sub-042	NISCI11	Placebo	172	motor-complete	abolished	> 1 mm	13
sub-043	NISCI01	Placebo	0	motor-incomplete	abolished	< 1 mm	7
sub-043	NISCI02	Placebo	11	motor-incomplete	abolished	< 1 mm	11
sub-043	NISCI09	Placebo	28	motor-incomplete	abolished	< 1 mm	18
sub-043	NISCI10	Placebo	84	motor-incomplete	abolished	< 1 mm	22
sub-043	NISCI11	Placebo	202	motor-incomplete	abolished	< 1 mm	27
sub-044	NISCI01	NG101	0	motor-incomplete	abolished		13
sub-044	NISCI02	NG101	12	motor-incomplete	abolished		21
sub-044	NISCI09	NG101	32	motor-incomplete	abolished		22
sub-044	NISCI10	NG101	83	motor-incomplete	abolished		33
sub-044	NISCI11	NG101	161	motor-incomplete	abolished		38
sub-045	NISCI01	Placebo	0	motor-complete	abolished	< 1 mm	17
sub-045	NISCI02	Placebo	13	motor-complete	abolished	< 1 mm	27
sub-045	NISCI09	Placebo	29	motor-complete	abolished	< 1 mm	31
sub-045	NISCI10	Placebo	78	motor-complete	abolished	< 1 mm	37
sub-045	NISCI11	Placebo	140	motor-complete	abolished	< 1 mm	37
sub-046	NISCI01	Placebo	0	motor-incomplete	preserved	< 1 mm	22
sub-046	NISCI02	Placebo	12	motor-incomplete	preserved	< 1 mm	22
sub-046	NISCI09	Placebo	28	motor-incomplete	preserved	< 1 mm	24
sub-046	NISCI10	Placebo	83	motor-incomplete	preserved	< 1 mm	22
sub-046	NISCI11	Placebo	174	motor-incomplete	preserved	< 1 mm	26
sub-047	NISCI01	Placebo	0	motor-incomplete	preserved	> 1 mm	2
sub-047	NISCI02	Placebo	12	motor-incomplete	preserved	> 1 mm	5
sub-047	NISCI09	Placebo	29	motor-incomplete	preserved	> 1 mm	5
sub-047	NISCI10	Placebo	82	motor-incomplete	preserved	> 1 mm	5
sub-047	NISCI11	Placebo	230	motor-incomplete	preserved	> 1 mm	10
sub-048	NISCI01	NG101	0	motor-complete	abolished	< 1 mm	6
sub-048	NISCI02	NG101	13	motor-complete	abolished	< 1 mm	7
sub-048	NISCI09	NG101	28	motor-complete	abolished	< 1 mm	7
sub-048	NISCI10	NG101	83	motor-complete	abolished	< 1 mm	14
sub-048	NISCI11	NG101	164	motor-complete	abolished	< 1 mm	13
sub-049	NISCI01	Placebo	0	motor-complete	abolished		13
sub-049	NISCI02	Placebo	14	motor-complete	abolished		18
sub-049	NISCI09	Placebo	29	motor-complete	abolished		18
sub-049	NISCI10	Placebo	78	motor-complete	abolished		18
sub-049	NISCI11	Placebo	161	motor-complete	abolished		23
sub-050	NISCI01	Placebo	0	motor-incomplete	preserved	> 1 mm	20
sub-050	NISCI02	Placebo	12	motor-incomplete	preserved	> 1 mm	19
sub-050	NISCI09	Placebo	32	motor-incomplete	preserved	> 1 mm	23
sub-050	NISCI10	Placebo	78	motor-incomplete	preserved	> 1 mm	23
sub-050	NISCI11	Placebo	165	motor-incomplete	preserved	> 1 mm	28
sub-051	NISCI01	NG101	0	motor-incomplete	abolished		1
sub-051	NISCI02	NG101	12	motor-incomplete	abolished		2
sub-051	NISCI09	NG101	28	motor-incomplete	abolished		6
sub-051	NISCI10	NG101	78	motor-incomplete	abolished		4
sub-051	NISCI11	NG101	161	motor-incomplete	abolished		6
sub-052	NISCI01	NG101	0	motor-incomplete	abolished	> 1 mm	21
sub-052	NISCI02	NG101	12	motor-incomplete	abolished	> 1 mm	34
sub-052	NISCI09	NG101	29	motor-incomplete	abolished	> 1 mm	41
sub-052	NISCI10	NG101	77	motor-incomplete	abolished	> 1 mm	41
sub-052	NISCI11	NG101	166	motor-incomplete	abolished	> 1 mm	41
sub-053	NISCI01	Placebo	0	motor-incomplete	abolished	> 1 mm	16
sub-053	NISCI02	Placebo	13	motor-incomplete	abolished	> 1 mm	18
sub-053	NISCI09	Placebo	29	motor-incomplete	abolished	> 1 mm	18
sub-053	NISCI10	Placebo	77	motor-incomplete	abolished	> 1 mm	26
sub-053	NISCI11	Placebo	193	motor-incomplete	abolished	> 1 mm	27
sub-054	NISCI01	Placebo	0	motor-incomplete	abolished	> 1 mm	26
sub-054	NISCI02	Placebo	13	motor-incomplete	abolished	> 1 mm	39
sub-054	NISCI09	Placebo	29	motor-incomplete	abolished	> 1 mm	40
sub-054	NISCI10	Placebo	80	motor-incomplete	abolished	> 1 mm	43
sub-054	NISCI11	Placebo	177	motor-incomplete	abolished	> 1 mm	46
sub-055	NISCI01	NG101	0	motor-incomplete	NA		23
sub-055	NISCI02	NG101	11	motor-incomplete	NA		24
sub-055	NISCI09	NG101	28	motor-incomplete	NA		24
sub-055	NISCI10	NG101	77	motor-incomplete	NA		34
sub-055	NISCI11	NG101	155	motor-incomplete	NA		40
sub-056	NISCI01	Placebo	0	motor-complete	abolished	< 1 mm	0
sub-056	NISCI02	Placebo	13	motor-complete	abolished	< 1 mm	0
sub-056	NISCI09	Placebo	31	motor-complete	abolished	< 1 mm	0
sub-056	NISCI10	Placebo	83	motor-complete	abolished	< 1 mm	0
sub-056	NISCI11	Placebo	162	motor-complete	abolished	< 1 mm	1
sub-057	NISCI01	Placebo	0	motor-incomplete	abolished	> 1 mm	21
sub-057	NISCI02	Placebo	12	motor-incomplete	abolished	> 1 mm	31
sub-057	NISCI09	Placebo	29	motor-incomplete	abolished	> 1 mm	34
sub-057	NISCI10	Placebo	77	motor-incomplete	abolished	> 1 mm	39
sub-058	NISCI01	NG101	0	motor-complete	abolished		13
sub-058	NISCI02	NG101	12	motor-complete	abolished		13
sub-058	NISCI09	NG101	32	motor-complete	abolished		16
sub-058	NISCI10	NG101	77	motor-complete	abolished		19
sub-058	NISCI11	NG101	189	motor-complete	abolished		18
sub-059	NISCI01	NG101	0	motor-complete	abolished		0
sub-059	NISCI02	NG101	12	motor-complete	abolished		0
sub-059	NISCI09	NG101	28	motor-complete	abolished		0
sub-059	NISCI10	NG101	78	motor-complete	abolished		5
sub-059	NISCI11	NG101	161	motor-complete	abolished		23
sub-060	NISCI01	NG101	0	motor-complete	preserved	< 1 mm	16
sub-060	NISCI02	NG101	13	motor-complete	preserved	< 1 mm	18
sub-060	NISCI09	NG101	28	motor-complete	preserved	< 1 mm	18
sub-060	NISCI10	NG101	88	motor-complete	preserved	< 1 mm	18
sub-060	NISCI11	NG101	173	motor-complete	preserved	< 1 mm	19
sub-061	NISCI01	NG101	0	motor-incomplete	abolished		15
sub-061	NISCI02	NG101	13	motor-incomplete	abolished		21
sub-061	NISCI09	NG101	31	motor-incomplete	abolished		23
sub-061	NISCI10	NG101	80	motor-incomplete	abolished		27
sub-061	NISCI11	NG101	165	motor-incomplete	abolished		34
sub-062	NISCI01	Placebo	0	motor-complete	NA		13
sub-062	NISCI02	Placebo	13	motor-complete	NA		17
sub-062	NISCI09	Placebo	29	motor-complete	NA		17
sub-062	NISCI10	Placebo	90	motor-complete	NA		19
sub-062	NISCI11	Placebo	161	motor-complete	NA		21
sub-063	NISCI01	Placebo	0	motor-incomplete	preserved	< 1 mm	20
sub-063	NISCI02	Placebo	13	motor-incomplete	preserved	< 1 mm	24
sub-063	NISCI09	Placebo	32	motor-incomplete	preserved	< 1 mm	35
sub-063	NISCI10	Placebo	80	motor-incomplete	preserved	< 1 mm	30
sub-063	Early termination visit	Placebo		motor-incomplete	preserved	< 1 mm	33
sub-063	NISCI11	Placebo	108	motor-incomplete	preserved	< 1 mm	33
sub-064	NISCI01	NG101	0	motor-incomplete	abolished	> 1 mm	1
sub-064	NISCI02	NG101	11	motor-incomplete	abolished	> 1 mm	1
sub-064	NISCI09	NG101	28	motor-incomplete	abolished	> 1 mm	9
sub-064	NISCI10	NG101	77	motor-incomplete	abolished	> 1 mm	12
sub-064	NISCI11	NG101	167	motor-incomplete	abolished	> 1 mm	14
sub-065	NISCI01	NG101	0	motor-complete	preserved	< 1 mm	28
sub-065	NISCI02	NG101	10	motor-complete	preserved	< 1 mm	33
sub-065	NISCI09	NG101	29	motor-complete	preserved	< 1 mm	37
sub-065	NISCI10	NG101	77	motor-complete	preserved	< 1 mm	40
sub-065	NISCI11	NG101	163	motor-complete	preserved	< 1 mm	45
sub-066	NISCI01	NG101	0	motor-complete	abolished		3
sub-066	NISCI02	NG101	9	motor-complete	abolished		3
sub-066	NISCI09	NG101	28	motor-complete	abolished		2
sub-066	NISCI10	NG101	77	motor-complete	abolished		4
sub-066	NISCI11	NG101	161	motor-complete	abolished		3
sub-067	NISCI01	Placebo	0	motor-complete	preserved	> 1 mm	20
sub-067	NISCI02	Placebo	12	motor-complete	preserved	> 1 mm	22
sub-067	NISCI09	Placebo	28	motor-complete	preserved	> 1 mm	27
sub-067	NISCI10	Placebo	77	motor-complete	preserved	> 1 mm	34
sub-067	NISCI11	Placebo	163	motor-complete	preserved	> 1 mm	39
sub-068	NISCI01	Placebo	0	motor-complete	preserved	< 1 mm	14
sub-068	NISCI02	Placebo	12	motor-complete	preserved	< 1 mm	14
sub-068	NISCI09	Placebo	29	motor-complete	preserved	< 1 mm	19
sub-068	NISCI10	Placebo	77	motor-complete	preserved	< 1 mm	19
sub-068	NISCI11	Placebo	161	motor-complete	preserved	< 1 mm	31
sub-069	NISCI01	Placebo	0	motor-incomplete	preserved	< 1 mm	20
sub-069	NISCI02	Placebo	13	motor-incomplete	preserved	< 1 mm	28
sub-069	NISCI09	Placebo	31	motor-incomplete	preserved	< 1 mm	32
sub-069	NISCI10	Placebo	80	motor-incomplete	preserved	< 1 mm	37
sub-069	NISCI11	Placebo	167	motor-incomplete	preserved	< 1 mm	32
sub-070	NISCI01	NG101	0	motor-incomplete	abolished	< 1 mm	21
sub-070	NISCI02	NG101	10	motor-incomplete	abolished	< 1 mm	23
sub-070	NISCI09	NG101	57	motor-incomplete	abolished	< 1 mm	15
sub-071	NISCI01	Placebo	0	motor-complete	abolished	< 1 mm	24
sub-071	NISCI02	Placebo	11	motor-complete	abolished	< 1 mm	23
sub-071	NISCI09	Placebo	28	motor-complete	abolished	< 1 mm	24
sub-071	NISCI10	Placebo	85	motor-complete	abolished	< 1 mm	20
sub-071	NISCI11	Placebo	161	motor-complete	abolished	< 1 mm	22
sub-072	NISCI01	NG101	0	motor-complete	abolished	< 1 mm	16
sub-072	NISCI02	NG101	12	motor-complete	abolished	< 1 mm	16
sub-072	NISCI09	NG101	28	motor-complete	abolished	< 1 mm	18
sub-072	NISCI10	NG101	85	motor-complete	abolished	< 1 mm	18
sub-072	NISCI11	NG101	162	motor-complete	abolished	< 1 mm	20
sub-073	NISCI01	NG101	0	motor-complete	abolished	< 1 mm	15
sub-073	NISCI02	NG101	13	motor-complete	abolished	< 1 mm	16
sub-073	NISCI09	NG101	29	motor-complete	abolished	< 1 mm	16
sub-073	NISCI10	NG101	81	motor-complete	abolished	< 1 mm	17
sub-073	NISCI11	NG101	174	motor-complete	abolished	< 1 mm	30
sub-074	NISCI01	NG101	0	motor-incomplete	abolished	< 1 mm	14
sub-074	NISCI02	NG101	14	motor-incomplete	abolished	< 1 mm	27
sub-074	NISCI09	NG101	31	motor-incomplete	abolished	< 1 mm	30
sub-074	NISCI10	NG101	80	motor-incomplete	abolished	< 1 mm	38
sub-074	NISCI11	NG101	165	motor-incomplete	abolished	< 1 mm	41
sub-075	NISCI01	NG101	0	motor-complete	abolished	> 1 mm	7
sub-075	NISCI02	NG101	12	motor-complete	abolished	> 1 mm	11
sub-075	NISCI09	NG101	33	motor-complete	abolished	> 1 mm	12
sub-075	NISCI10	NG101	78	motor-complete	abolished	> 1 mm	17
sub-075	NISCI11	NG101	166	motor-complete	abolished	> 1 mm	17
sub-076	NISCI01	NG101	0	motor-complete	abolished	> 1 mm	0
sub-076	NISCI02	NG101	12	motor-complete	abolished	> 1 mm	2
sub-076	NISCI09	NG101	28	motor-complete	abolished	> 1 mm	1
sub-076	NISCI10	NG101	84	motor-complete	abolished	> 1 mm	1
sub-076	NISCI11	NG101	161	motor-complete	abolished	> 1 mm	1
sub-078	NISCI01	Placebo	0	motor-incomplete	NA	> 1 mm	10
sub-078	NISCI02	Placebo	13	motor-incomplete	NA	> 1 mm	15
sub-078	NISCI09	Placebo	29	motor-incomplete	NA	> 1 mm	15
sub-078	NISCI10	Placebo	83	motor-incomplete	NA	> 1 mm	18
sub-078	NISCI11	Placebo	161	motor-incomplete	NA	> 1 mm	18
sub-079	NISCI01	NG101	0	motor-complete	NA	> 1 mm	2
sub-079	NISCI02	NG101	13	motor-complete	NA	> 1 mm	5
sub-079	NISCI09	NG101	30	motor-complete	NA	> 1 mm	7
sub-079	NISCI10	NG101	82	motor-complete	NA	> 1 mm	9
sub-079	Early termination visit	NG101		motor-complete	NA	> 1 mm	10
sub-079	NISCI11	NG101	112	motor-complete	NA	> 1 mm	10
sub-080	NISCI01	NG101	0	motor-incomplete	NA		31
sub-080	NISCI02	NG101	14	motor-incomplete	NA		31
sub-080	NISCI09	NG101	29	motor-incomplete	NA		34
sub-080	NISCI10	NG101	79	motor-incomplete	NA		34
sub-080	Early termination visit	NG101		motor-incomplete	NA		34
sub-080	NISCI11	NG101	96	motor-incomplete	NA		34
sub-081	NISCI01	Placebo	0	motor-incomplete	NA	> 1 mm	29
sub-081	NISCI02	Placebo	15	motor-incomplete	NA	> 1 mm	35
sub-081	NISCI09	Placebo	29	motor-incomplete	NA	> 1 mm	38
sub-081	NISCI10	Placebo	77	motor-incomplete	NA	> 1 mm	43
sub-081	NISCI11	Placebo	175	motor-incomplete	NA	> 1 mm	47
sub-082	NISCI01	Placebo	0	motor-incomplete	abolished	> 1 mm	20
sub-082	NISCI02	Placebo	13	motor-incomplete	abolished	> 1 mm	21
sub-082	NISCI09	Placebo	28	motor-incomplete	abolished	> 1 mm	26
sub-082	NISCI10	Placebo	84	motor-incomplete	abolished	> 1 mm	35
sub-082	NISCI11	Placebo	163	motor-incomplete	abolished	> 1 mm	40
sub-083	NISCI01	Placebo	0	motor-incomplete	preserved	< 1 mm	29
sub-083	NISCI02	Placebo	11	motor-incomplete	preserved	< 1 mm	32
sub-083	NISCI09	Placebo	32	motor-incomplete	preserved	< 1 mm	35
sub-083	NISCI10	Placebo	77	motor-incomplete	preserved	< 1 mm	36
sub-083	NISCI11	Placebo	167	motor-incomplete	preserved	< 1 mm	42
sub-084	NISCI01	NG101	0	motor-complete	preserved	> 1 mm	20
sub-085	NISCI01	NG101	0	motor-incomplete	abolished	< 1 mm	15
sub-085	NISCI02	NG101	13	motor-incomplete	abolished	< 1 mm	23
sub-085	NISCI09	NG101	28	motor-incomplete	abolished	< 1 mm	28
sub-085	NISCI10	NG101	77	motor-incomplete	abolished	< 1 mm	47
sub-085	NISCI11	NG101	163	motor-incomplete	abolished	< 1 mm	44
sub-086	NISCI01	NG101	0	motor-complete	abolished	< 1 mm	24
sub-086	NISCI02	NG101	13	motor-complete	abolished	< 1 mm	27
sub-086	NISCI09	NG101	30	motor-complete	abolished	< 1 mm	27
sub-086	NISCI10	NG101	77	motor-complete	abolished	< 1 mm	28
sub-086	NISCI11	NG101	163	motor-complete	abolished	< 1 mm	29
sub-087	NISCI01	NG101	0	motor-incomplete	preserved	> 1 mm	35
sub-087	NISCI02	NG101	12	motor-incomplete	preserved	> 1 mm	44
sub-087	NISCI09	NG101	32	motor-incomplete	preserved	> 1 mm	38
sub-087	NISCI10	NG101	91	motor-incomplete	preserved	> 1 mm	46
sub-087	NISCI11	NG101	160	motor-incomplete	preserved	> 1 mm	46
sub-088	NISCI01	Placebo	0	motor-complete	preserved		24
sub-088	NISCI02	Placebo	13	motor-complete	preserved		26
sub-088	NISCI09	Placebo	32	motor-complete	preserved		24
sub-088	NISCI10	Placebo	91	motor-complete	preserved		39
sub-088	NISCI11	Placebo	307	motor-complete	preserved		48
sub-089	NISCI01	Placebo	0	motor-incomplete	abolished		14
sub-089	NISCI02	Placebo	12	motor-incomplete	abolished		17
sub-089	NISCI09	Placebo	32	motor-incomplete	abolished		15
sub-089	NISCI10	Placebo	83	motor-incomplete	abolished		16
sub-089	NISCI11	Placebo	167	motor-incomplete	abolished		19
sub-090	NISCI01	NG101	0	motor-complete	abolished	< 1 mm	0
sub-090	NISCI09	NG101	30	motor-complete	abolished	< 1 mm	0
sub-091	NISCI01	NG101	0	motor-incomplete	preserved	> 1 mm	25
sub-091	NISCI02	NG101	9	motor-incomplete	preserved	> 1 mm	38
sub-091	NISCI09	NG101	28	motor-incomplete	preserved	> 1 mm	46
sub-091	NISCI10	NG101	80	motor-incomplete	preserved	> 1 mm	49
sub-091	NISCI11	NG101	164	motor-incomplete	preserved	> 1 mm	49
sub-092	NISCI01	NG101	0	motor-complete	abolished		7
sub-092	NISCI02	NG101	12	motor-complete	abolished		9
sub-092	NISCI09	NG101	29	motor-complete	abolished		6
sub-092	NISCI10	NG101	78	motor-complete	abolished		9
sub-092	NISCI11	NG101	162	motor-complete	abolished		11
sub-093	NISCI01	NG101	0	motor-complete	abolished		14
sub-093	NISCI02	NG101	14	motor-complete	abolished		14
sub-093	NISCI09	NG101	33	motor-complete	abolished		13
sub-093	NISCI10	NG101	77	motor-complete	abolished		18
sub-093	NISCI11	NG101	138	motor-complete	abolished		18
sub-094	NISCI01	Placebo	0	motor-complete	preserved	> 1 mm	1
sub-094	NISCI02	Placebo	9	motor-complete	preserved	> 1 mm	1
sub-094	NISCI09	Placebo	30	motor-complete	preserved	> 1 mm	2
sub-094	NISCI10	Placebo	86	motor-complete	preserved	> 1 mm	2
sub-094	NISCI11	Placebo	146	motor-complete	preserved	> 1 mm	2
sub-095	NISCI01	Placebo	0	motor-complete	abolished	< 1 mm	19
sub-095	NISCI02	Placebo	8	motor-complete	abolished	< 1 mm	21
sub-095	NISCI09	Placebo	29	motor-complete	abolished	< 1 mm	21
sub-095	NISCI10	Placebo	80	motor-complete	abolished	< 1 mm	22
sub-095	NISCI11	Placebo	171	motor-complete	abolished	< 1 mm	23
sub-096	NISCI01	NG101	0	motor-complete	preserved	< 1 mm	12
sub-096	NISCI02	NG101	12	motor-complete	preserved	< 1 mm	17
sub-096	NISCI09	NG101	31	motor-complete	preserved	< 1 mm	17
sub-096	NISCI10	NG101	83	motor-complete	preserved	< 1 mm	25
sub-096	NISCI11	NG101	167	motor-complete	preserved	< 1 mm	29
sub-097	NISCI01	NG101	0	motor-incomplete	preserved		24
sub-097	NISCI09	NG101	29	motor-incomplete	preserved		27
sub-097	NISCI10	NG101	78	motor-incomplete	preserved		28
sub-097	NISCI11	NG101	197	motor-incomplete	preserved		43
sub-098	NISCI01	NG101	0	motor-incomplete	abolished	> 1 mm	25
sub-098	NISCI02	NG101	12	motor-incomplete	abolished	> 1 mm	28
sub-098	NISCI09	NG101	31	motor-incomplete	abolished	> 1 mm	29
sub-098	NISCI10	NG101	83	motor-incomplete	abolished	> 1 mm	32
sub-098	NISCI11	NG101	174	motor-incomplete	abolished	> 1 mm	42
sub-099	NISCI01	NG101	0	motor-complete	abolished	> 1 mm	13
sub-099	NISCI02	NG101	14	motor-complete	abolished	> 1 mm	17
sub-099	NISCI09	NG101	29	motor-complete	abolished	> 1 mm	19
sub-099	NISCI10	NG101	78	motor-complete	abolished	> 1 mm	29
sub-100	NISCI01	NG101	0	motor-incomplete	abolished	> 1 mm	22
sub-100	NISCI02	NG101	12	motor-incomplete	abolished	> 1 mm	32
sub-100	NISCI09	NG101	29	motor-incomplete	abolished	> 1 mm	39
sub-100	NISCI10	NG101	78	motor-incomplete	abolished	> 1 mm	46
sub-100	NISCI11	NG101	162	motor-incomplete	abolished	> 1 mm	47
sub-101	NISCI01	NG101	0	motor-complete	abolished	< 1 mm	16
sub-101	NISCI02	NG101	14	motor-complete	abolished	< 1 mm	16
sub-101	NISCI09	NG101	32	motor-complete	abolished	< 1 mm	16
sub-101	NISCI10	NG101	83	motor-complete	abolished	< 1 mm	18
sub-101	NISCI11	NG101	164	motor-complete	abolished	< 1 mm	20
sub-102	NISCI01	NG101	0	motor-complete	abolished	> 1 mm	16
sub-102	NISCI02	NG101	13	motor-complete	abolished	> 1 mm	16
sub-102	NISCI09	NG101	29	motor-complete	abolished	> 1 mm	18
sub-102	NISCI10	NG101	83	motor-complete	abolished	> 1 mm	18
sub-102	NISCI11	NG101	162	motor-complete	abolished	> 1 mm	20
sub-103	NISCI01	Placebo	0	motor-complete	abolished		25
sub-103	NISCI02	Placebo	12	motor-complete	abolished		25
sub-103	NISCI09	Placebo	28	motor-complete	abolished		26
sub-103	NISCI10	Placebo	82	motor-complete	abolished		26
sub-103	NISCI11	Placebo	166	motor-complete	abolished		28
sub-104	NISCI01	Placebo	0	motor-incomplete	preserved	> 1 mm	22
sub-104	NISCI02	Placebo	12	motor-incomplete	preserved	> 1 mm	27
sub-104	NISCI09	Placebo	28	motor-incomplete	preserved	> 1 mm	31
sub-104	NISCI10	Placebo	89	motor-incomplete	preserved	> 1 mm	38
sub-104	NISCI11	Placebo	140	motor-incomplete	preserved	> 1 mm	41
sub-105	NISCI01	Placebo	0	motor-complete	abolished	> 1 mm	20
sub-105	NISCI09	Placebo	28	motor-complete	abolished	> 1 mm	22
sub-105	NISCI10	Placebo	91	motor-complete	abolished	> 1 mm	26
sub-105	NISCI11	Placebo	167	motor-complete	abolished	> 1 mm	24
sub-106	NISCI01	Placebo	0	motor-incomplete	abolished	> 1 mm	25
sub-106	NISCI02	Placebo	13	motor-incomplete	abolished	> 1 mm	32
sub-106	NISCI09	Placebo	29	motor-incomplete	abolished	> 1 mm	36
sub-106	NISCI10	Placebo	90	motor-incomplete	abolished	> 1 mm	39
sub-106	NISCI11	Placebo	168	motor-incomplete	abolished	> 1 mm	43
sub-107	NISCI01	NG101	0	motor-complete	abolished	< 1 mm	15
sub-107	NISCI02	NG101	12	motor-complete	abolished	< 1 mm	23
sub-107	NISCI09	NG101	28	motor-complete	abolished	< 1 mm	24
sub-107	NISCI10	NG101	81	motor-complete	abolished	< 1 mm	34
sub-107	NISCI11	NG101	165	motor-complete	abolished	< 1 mm	40
sub-108	NISCI01	NG101	0	motor-complete	abolished	< 1 mm	25
sub-108	NISCI02	NG101	10	motor-complete	abolished	< 1 mm	29
sub-108	NISCI09	NG101	29	motor-complete	abolished	< 1 mm	29
sub-108	NISCI10	NG101	78	motor-complete	abolished	< 1 mm	35
sub-108	NISCI11	NG101	163	motor-complete	abolished	< 1 mm	35
sub-109	NISCI01	NG101	0	motor-incomplete	abolished	< 1 mm	17
sub-109	NISCI02	NG101	13	motor-incomplete	abolished	< 1 mm	24
sub-109	NISCI09	NG101	30	motor-incomplete	abolished	< 1 mm	28
sub-109	NISCI10	NG101	83	motor-incomplete	abolished	< 1 mm	33
sub-109	NISCI11	NG101	167	motor-incomplete	abolished	< 1 mm	39
sub-110	NISCI01	NG101	0	motor-incomplete	abolished	< 1 mm	3
sub-110	NISCI02	NG101	13	motor-incomplete	abolished	< 1 mm	4
sub-110	NISCI09	NG101	30	motor-incomplete	abolished	< 1 mm	4
sub-110	NISCI10	NG101	77	motor-incomplete	abolished	< 1 mm	8
sub-110	NISCI11	NG101	162	motor-incomplete	abolished	< 1 mm	17
sub-111	NISCI01	NG101	0	motor-complete	NA	< 1 mm	4
sub-111	NISCI02	NG101	12	motor-complete	NA	< 1 mm	5
sub-111	NISCI09	NG101	32	motor-complete	NA	< 1 mm	6
sub-111	NISCI10	NG101	81	motor-complete	NA	< 1 mm	7
sub-111	NISCI11	NG101	165	motor-complete	NA	< 1 mm	7
sub-112	NISCI01	Placebo	0	motor-complete	abolished	< 1 mm	17
sub-112	NISCI02	Placebo	10	motor-complete	abolished	< 1 mm	16
sub-112	NISCI09	Placebo	32	motor-complete	abolished	< 1 mm	18
sub-112	NISCI10	Placebo	88	motor-complete	abolished	< 1 mm	23
sub-112	NISCI11	Placebo	150	motor-complete	abolished	< 1 mm	30
sub-113	NISCI01	Placebo	0	motor-incomplete	abolished	> 1 mm	12
sub-113	NISCI02	Placebo	13	motor-incomplete	abolished	> 1 mm	19
sub-113	NISCI09	Placebo	30	motor-incomplete	abolished	> 1 mm	27
sub-113	NISCI10	Placebo	83	motor-incomplete	abolished	> 1 mm	32
sub-113	NISCI11	Placebo	167	motor-incomplete	abolished	> 1 mm	39
sub-114	NISCI01	NG101	0	motor-complete	abolished	< 1 mm	12
sub-114	NISCI02	NG101	13	motor-complete	abolished	< 1 mm	13
sub-114	NISCI09	NG101	32	motor-complete	abolished	< 1 mm	15
sub-114	NISCI10	NG101	81	motor-complete	abolished	< 1 mm	14
sub-114	NISCI11	NG101	165	motor-complete	abolished	< 1 mm	16
sub-115	NISCI01	NG101	0	motor-complete	abolished	< 1 mm	22
sub-115	NISCI02	NG101	14	motor-complete	abolished	< 1 mm	23
sub-115	NISCI09	NG101	32	motor-complete	abolished	< 1 mm	24
sub-115	NISCI10	NG101	81	motor-complete	abolished	< 1 mm	25
sub-115	NISCI11	NG101	165	motor-complete	abolished	< 1 mm	32
sub-116	NISCI01	NG101	0	motor-complete	abolished	< 1 mm	20
sub-116	NISCI02	NG101	10	motor-complete	abolished	< 1 mm	20
sub-116	NISCI09	NG101	30	motor-complete	abolished	< 1 mm	20
sub-116	NISCI10	NG101	77	motor-complete	abolished	< 1 mm	25
sub-116	NISCI11	NG101	175	motor-complete	abolished	< 1 mm	29
sub-117	NISCI01	NG101	0	motor-incomplete	preserved	> 1 mm	20
sub-117	NISCI02	NG101	13	motor-incomplete	preserved	> 1 mm	40
sub-117	NISCI09	NG101	32	motor-incomplete	preserved	> 1 mm	45
sub-117	NISCI10	NG101	89	motor-incomplete	preserved	> 1 mm	47
sub-117	NISCI11	NG101	159	motor-incomplete	preserved	> 1 mm	48
sub-118	NISCI01	Placebo	0	motor-incomplete	NA		8
sub-118	NISCI02	Placebo	9	motor-incomplete	NA		12
sub-118	NISCI09	Placebo	30	motor-incomplete	NA		16
sub-118	NISCI10	Placebo	77	motor-incomplete	NA		20
sub-118	NISCI11	Placebo	162	motor-incomplete	NA		26
sub-119	NISCI01	Placebo	0	motor-complete	abolished		11
sub-119	NISCI02	Placebo	13	motor-complete	abolished		11
sub-119	NISCI09	Placebo	28	motor-complete	abolished		11
sub-119	NISCI10	Placebo	90	motor-complete	abolished		17
sub-120	NISCI01	NG101	0	motor-incomplete	abolished	> 1 mm	5
sub-120	NISCI02	NG101	12	motor-incomplete	abolished	> 1 mm	7
sub-120	NISCI09	NG101	32	motor-incomplete	abolished	> 1 mm	11
sub-120	NISCI10	NG101	89	motor-incomplete	abolished	> 1 mm	26
sub-120	NISCI11	NG101	167	motor-incomplete	abolished	> 1 mm	30
sub-121	NISCI01	NG101	0	motor-incomplete	abolished	> 1 mm	13
sub-121	NISCI02	NG101	14	motor-incomplete	abolished	> 1 mm	15
sub-121	NISCI09	NG101	32	motor-incomplete	abolished	> 1 mm	18
sub-121	NISCI10	NG101	81	motor-incomplete	abolished	> 1 mm	18
sub-121	NISCI11	NG101	172	motor-incomplete	abolished	> 1 mm	29
sub-122	NISCI01	Placebo	0	motor-complete	abolished	< 1 mm	17
sub-122	NISCI02	Placebo	12	motor-complete	abolished	< 1 mm	19
sub-122	NISCI09	Placebo	32	motor-complete	abolished	< 1 mm	18
sub-122	NISCI10	Placebo	80	motor-complete	abolished	< 1 mm	19
sub-122	NISCI11	Placebo	171	motor-complete	abolished	< 1 mm	21
sub-123	NISCI01	Placebo	0	motor-incomplete	preserved	> 1 mm	12
sub-123	NISCI02	Placebo	14	motor-incomplete	preserved	> 1 mm	25
sub-123	NISCI09	Placebo	30	motor-incomplete	preserved	> 1 mm	31
sub-123	NISCI10	Placebo	78	motor-incomplete	preserved	> 1 mm	32
sub-123	NISCI11	Placebo	166	motor-incomplete	preserved	> 1 mm	39
sub-124	NISCI01	Placebo	0	motor-complete	preserved	< 1 mm	27
sub-124	NISCI02	Placebo	14	motor-complete	preserved	< 1 mm	30
sub-124	NISCI09	Placebo	30	motor-complete	preserved	< 1 mm	34
sub-124	NISCI10	Placebo	91	motor-complete	preserved	< 1 mm	38
sub-124	NISCI11	Placebo	168	motor-complete	preserved	< 1 mm	40
sub-125	NISCI01	Placebo	0	motor-incomplete	preserved	< 1 mm	26
sub-125	NISCI02	Placebo	10	motor-incomplete	preserved	< 1 mm	31
sub-125	NISCI09	Placebo	31	motor-incomplete	preserved	< 1 mm	37
sub-125	NISCI10	Placebo	85	motor-incomplete	preserved	< 1 mm	45
sub-125	NISCI11	Placebo	170	motor-incomplete	preserved	< 1 mm	50
sub-126	NISCI01	NG101	0	motor-complete	abolished		24
sub-126	NISCI02	NG101	13	motor-complete	abolished		25
sub-126	NISCI09	NG101	28	motor-complete	abolished		29
sub-126	NISCI10	NG101	86	motor-complete	abolished		30
sub-126	NISCI11	NG101	162	motor-complete	abolished		32
sub-127	NISCI01	NG101	0	motor-complete	abolished	< 1 mm	13
sub-127	NISCI02	NG101	13	motor-complete	abolished	< 1 mm	13
sub-127	NISCI09	NG101	28	motor-complete	abolished	< 1 mm	15
sub-127	NISCI10	NG101	82	motor-complete	abolished	< 1 mm	20
sub-127	NISCI11	NG101	166	motor-complete	abolished	< 1 mm	17

## Sheet: SA Table 1
		Delta UEMS				Delta SCIMsc
	Enrolment rate for NISCI Full Analysis Set (N=126)	Required total sample size for 80% power (Nreq)	Enrolment period (months)	Total pre-screening sample size (N)	Total screening sample size (N)	Required total sample size for 80% power (Nreq)	Enrolment period (months)	Total pre-screening sample size (N)	Total screening sample size (N)
I. Clinical stratification
Injury severity
Motor-complete	1.61538	530	328.095	3894.49	1086	146	90.381	1072.82	272.047
Motor-incomplete	1.61538	82	50.7619	602.544	168.022	120	74.2857	881.771	223.6
II. Electrophysiological stratification
Tibial SSEPs
Abolished	1.69231	207068	122358	1.45239e+06	405006	690	407.727	4839.72	1227.26
Preserved	0.974359	66	67.7368	804.036	224.209	32	33*	391.71	99.33
C8 dSSEPs
Abolished	1.69231	1824	1077.82	12793.7	3567.58	436	257.636	3058.14	775.485
Preserved	1.23077	126	102.375	1215.19	338.861	50	40.625	482.219	122.281
III. Imaging stratufication
Midsagittal Tissue Bridges
<1mm	1.28205	220	171.6	2036.89	567.996	3642	2840.76	33719.8	8550.69
>=1mm	1.65517	286	172.792	2051.04	571.94	310	187.292	2223.15	563.748
IV. Ephys (preserved tibial SSEP) + Imaging Stratification
Midsagittal Tissue Bridges
<1mm	0.410256	78	190.125	2256.78	629.314	76	185.25	2198.92	557.602
>=1mm	0.538462	32	59.4286	705.417	196.709	10	27*	320	81
IV. Ephys (preserved C8 dSSEP) + Imaging Stratification
Midsagittal Tissue Bridges
<1mm	0.461538	166	359.667	4269.24	1190.5	34	73.6667	874.423	221.737
>=1mm	0.615385	42	68.25	810.127	225.907	32	52	617.24	156.52
Enrolmend periods were estimated based on the recruitment rate in the original NISCI trial. Total pre-screening sample sizes were estimated from the pre-screening rate from the original NISCI trial (463/39months = 11.87 participants per month). Total screening sample sizes were estimated based on the final screening rate of the original NISCI trial (129/39months = 3.31 participants per month).
* Numbers based on actual enrolment period from the original NISCI trial.
The underlying formulas used to calculate the rates are embedded within this spreadsheet and can be viewed by selecting the respective cells.

## Sheet: SA Table 3
Anon_ID	treat	Total_Volume_first	lesion_length_first	lesion_width_first	TB_first	delta_Total_Volume	delta_lesion_length	delta_lesion_width	delta_TB	CSA_base	RL_base	AP_base	delta_CSA	delta_AP	delta_RL	MTsat_CST_first	Delta_MTsat_CST	MTsat_DC_first	Delta_MTsat_DC	DC_Damage_first	CST_Damage_first	Delta_DC_Damage	Delta_CST_Damage	UEMS_NISCI11	SCIM_NISCI11
sub-001	NG101	203.172	7.2409	4.8688	2.3985	-9.15901	1.994	-1.4115	1.1585	73.4663	11.5417	8.08654	-1.34042	-0.300596	0.15939	2.74513	0.1101	2.86005	-0.773958	63.8393	63.9241	-1.2842	-5.7991	14	0
sub-002	Placebo																							20	0
sub-003	NG101	354.386	9.2298	4.7915	2.1854	-19.8759	1.3707	0.2328	0.1129	65.1302	10.9502	7.54881								80.2956	71.6129	-7.3364	-11.473	32	5
sub-005	Placebo	278.493	9.1511	4.4335	1.1043	-4.39065	0.6575	0.3707	-0.1809	59.0649	9.79517	7.61944								67.2897	67.9012	-2.1313	-2.8705	29	3
sub-006	Placebo	316.486	18.7663	5.859	2.5622	748.805	14.921	2.5384	-2.5622															17	1
sub-007	Placebo	164.536	6.1981	4.3639	2.1684	-19.6633	0.434	-1.1294	0.7595											64.3836	52.2581	-9.7277	1.3133	30	0
sub-010	NG101	381.492	25.8966	7.0939	0	-123.4	-13.1545	-1.1353	0											49.4071	48.6486	17.6517	17.5052	38	5
sub-011	NG101																							42	11
sub-012	NG101	0	0	0	4.995	166.027	21.3792	4.9349	-4.0416															45	20
sub-013	Placebo	179.032	8.4043	3.5522	3.7379	-65.9747	-0.4894	-0.8764	-0.2398	62.2785	10.6309	7.39816				3.00635		3.04698		61.6114	47.561	-13.0265	-5.6255	36	16
sub-014	NG101	236.081	7.1034	4.5458	3.9769	-105.601	-3.1577	-1.4456	1.2353	65.9676	10.9165	7.66569	-0.876899	-0.187404	0.10688	2.85896	-0.213327	3.03868	-0.357114	58.9744	51.8519	0.0954	0.9431	41	12
sub-015	NG101	72.9603	9.6416	6.732	3.114	-39.9184	0.2102	-2.6173	-0.7248	73.0861	10.618	8.71033				3.4758		3.06004		26.0274	28.8	-5.0972	-5.1314	37	20
sub-016	NG101	718.866	30.629	3.7683	4.0785	-422.348	-16.31	0.4028	-1.6648	78.5629	12.117	8.19439	-3.49395	-0.070744	-0.413537	3.03832	-0.00389315	2.87841	-0.138121	52.521	43.3526	-8.2228	-1.4364	42	20
sub-017	NG101	785.756	43.9383	5.8465	1.0865	-666.578	-30.0818	1.4224	-0.3721											52.7559	67.5978	-9.5001	-16.1185
sub-018	Placebo	742.726	27.7069	4.1954	0.6413	-660.515	-22.289	-1.181	3.1032											74.569	70.4142	-21.2671	-28.5392	38	12
sub-019	Placebo	247.386	14.7669	5.5344	1.6168	-83.6446	-7.8463	-2.2988	2.0128															42	14
sub-021	NG101																							29	9
sub-023	Placebo	643.383	18.4869	5.0491	1.2318	-224.186	-7.5865	-1.1149	0.2698											65.4167	64.6067	1.5361	11.0995	41	16
sub-024	Placebo	1031.93	38.0486	7.3691	0	-646.824	-21.9063	-2.7302	1.2418											68.2203	71.7514	-1.9703	7.8782	42	9
sub-026	NG101	722.946	43.3522	3.9036	1.2151
sub-027	NG101	4599.09	87.23	9.9207	0	-4182.75	-53.3374	-2.6932	0											94.0972	98.0676	-19.3005	-34.8244	17	2
sub-028	NG101	910.519	25.9128	7.1198	0	-610.084	-5.6263	-1.8511	0											70.8696	69.4915	3.8029	1.4962	11	0
sub-029	Placebo	188.399	24.4286	8.386	0	121.72	-12.1852	-3.2757	0											71.7073	62.4204	7.4189	7.9743	21	3
sub-030	NG101	1238.12	41.6929	7.6993	0	-1136.92	-35.1549	-3.5372	0											86.8726	90.6736	-13.6403	-19.3403	0	0
sub-031	NG101	275.159	6.6635	4.2639	3.6025	-153.45	-1.8929	-1.005	-0.7344											78.6364	63.5802	-11.5068	-5.4552	46	18
sub-032	NG101	321.634	8.8653	5.9055	0															86.4253	92.5926			29	8
sub-033	NG101	907.751	32.7607	5.6924	0	-821.435	-28.6811	-2.1807	2.965											83.871	73.7143	-33.871	-16.1194	48	17
sub-034	NG101	995.482	16.1303	4.7256	0.5395	-849.715	-9.9528	0.8477	0.9597											94.4206	88.3978	-22.2233	-4.2206	50	18
sub-035	NG101		10.6888	7.4505	0		-5.5133	-4.9766	3.8414															50	20
sub-036	NG101	526.594	12.2347	5.7689	0	-415.843	-6.8936	-2.4518	1.8493											92.2727	93.9024	-31.7965	-32.2141	25	2
sub-037	NG101	575.065	18.4664	5.6011	0	-273.664	-7.2031	-0.9318	0.5097											81.7021	86.5497	-7.3543	-10.6461	49	19
sub-038	NG101	401.303	4.9942	5.5668	4.0734	-268.422	-1.4494	-1.609	-0.4716											66.3677	62.5698	0.905	0.7213	50	20
sub-039	NG101	461.127	0	0	6.7745															62.6087	58.5799
sub-040	NG101	2513.52	69.0618	5.5607	0	-2369.87	-63.1549	-2.4469	1.5137											81.5884	81.7734	-17.3779	-9.6305	35	8
sub-041	NG101	550.388	26.2756	7.4652	0	-417.493	-21.0794	-4.3293	3.7066											52.8689	67.5978	7.7646	-11.1875	48	20
sub-042	Placebo	202.557	9.9606	8.3643	2.8053	131.913	-0.4013	-2.9266	-0.1035											68.6099	63.1285	14.0385	-2.6634	13	1
sub-043	Placebo	92.8323	15.8561	5.6368	0.5827					62.4403	10.3944	7.53905				2.98467		3.03212						27	7
sub-044	NG101									56.9558	9.61119	7.47631				1.96844		1.96441						38	19
sub-045	Placebo	311.107	8.8318	6.3294	0	-71.3811	-2.1372	-1.8232	0	59.8353	10.5974	7.15155				1.43163		1.87575		64.9485	58.7838	26.2432	30.4779	37	8
sub-046	Placebo	718.829	18.3553	6.6753	0.8938	255.242	0.5024	0.6972	0.0726	60.9255	11.3268	6.81575				1.62264		2.03798		67.9325	80.4469	13.533	9.8388	26	14
sub-047	Placebo	356.042	5.791	8.6308	1.388	-219.682	-0.3031	-4.0954	2.3154											79.0909	85.8268	-27.7273	-35.4066	10	0
sub-048	NG101	289.871	9.2976	7.1211	0	117.335	2.1179	-2.1098	1.3486											58.1731	60.1266	31.7812	29.444	13	0
sub-049	Placebo																							23	7
sub-050	Placebo	163.708	6.4797	3.2769	3.7432	174.884	1.0214	0.8562	-1.3439											54.2056	44.9704	19.4308	31.4271	28	5
sub-051	NG101																							6	0
sub-052	NG101	163.178	5.6956	4.8338	1.9471															71.6981	56.4103			41	19
sub-053	Placebo	306.198	9.8858	3.378	1.8541	-268.282	-5.3869	-0.5284	0.3444	55.391	9.55211	7.28823				1.3668		1.29231						27	4
sub-054	Placebo	274.38	11.5028	3.9724	2.6545	-1.10082	-1.06197	1.0779	-0.8158	69.8886	10.9883	8.11368	0.660464	0.403462	-0.407182					67.7885	53.2468	6.3232	10.3896	46	18
sub-056	Placebo	618.771	18.1474	9.6607	0		1.1404	-2.262	0	72.4474	10.8	8.45513	0.0171941	-0.00841088	0.0285528	2.3801	-0.116971	2.50603	-0.708569					1	0
sub-057	Placebo	115.661	6.4541	4.1436	1.4054															60	49.7041
sub-060	NG101	186.415	14.7959	8.6032	0.6609															51.3761	70.5128			19	10
sub-063	Placebo	629.542	14.7287	5.3792	0	-415.62	-4.4374	0.6154	0	62.5053	10.2011	7.68628	-2.20367	-0.150594	-0.225204	3.27022	0.225095	3.07741	-0.110334	92.1053	92.6829	-17.7334	-28.5803
sub-064	NG101	696.61	18.4111	6.1372	2.0441	-543.966	-11.4335	-2.5718	-0.1889											90.9871	83.6066	-23.7531	-24.3252	14	0
sub-065	NG101	476.577	16.7037	4.9532	0.605	-305.023	-10.5021	-0.0697	0.2122	73.4814	11.2259	8.28573	0.257975	-0.00502834	0.0818988	3.33137	0.0631923	3.36407	-0.56861	72.6257	60.8696	0.9037	5.5366	45	17
sub-066	NG101																							3	0
sub-067	Placebo	197.259	8.3803	4.5089	1.7034	112.028	1.37892	-0.2985	0.4585											60.2871	64.7436	8.9072	0.4738	39	12
sub-068	Placebo	470.555	11.6566	5.0006	0.9804	-39.0885	-0.3516	2.1206	0.0138	72.8195	10.155	9.00861	4.45384	0.494111	0.0361102	3.23132	-0.121632	3.22953	-0.965068	70.7207	78.4431	-0.5785	4.5758	31	7
sub-069	Placebo	843.636	37.0556	4.9507	0		-14.8716	-2.12	0.33															32	3
sub-070	NG101	207.054	21.5257	7.4748	0															60.1896	60.8434				0
sub-071	Placebo	558.501	29.4711	9.7327	0	762.297	-0.87672	-3.9751	1.3878	60.5752	10.741	7.17409												22	12
sub-072	NG101	3087.2	47.4415	10.7492	0	-838.69	-4.3453	-3.626	0	75.4574	12.0753	7.93263	2.47373	0.31732	-0.0787407	3.27503		4.0401						20	3
sub-073	NG101		15.161	6.4544	0		-1.6295	-1.4559	0											78.2051	76.7442	7.4489	11.3914	30	5
sub-074	NG101	180.47	8.172	7.9676	0	439.962	7.8992	0.7977	0											50.211	44.7514	30.7607	46.4088	41	7
sub-075	NG101	209.051	6.434	2.8329	2.9094	-142.562	-1.0455	-0.4707	-0.0432											73.2719	60.8696			17	1
sub-076	NG101	328.341	11.0841	4.0039	1.1551	-99.1881	-2.7429	0.3351	-0.1594	68.9287	11.8872	7.35337	2.17619	-0.605931	1.21351					87.3303	69.4611	-0.9888	4.0873	1	0
sub-078	Placebo	123.777	13.4011	3.5217	2.1166	83.9336	-2.6505	-1.0143	0.3245															18	0
sub-079	NG101	431.419	5.7669	4.3214	3.1934	-236.777	0.1206	-0.3325	-0.0693											85.2941	84.2424	-23.1796	-22.3674
sub-081	Placebo	587.947	13.9642	6.3637	1.291	-535.079	-13.9642	-6.3637	5.9444															47	20
sub-082	Placebo	296.423	11.6944	3.3804	2.0163	-177.966	-6.968	-0.141	1.3571	71.1454	11.6934	7.73161	3.7311	-0.208755	0.79526	3.03513	-0.289441	4.09646	-1.50943	77.4892	63.354	-15.9507	-13.354	40	7
sub-083	Placebo	412.697	18.9338	5.7131	0	24.0034	-3.6807	-1.9334	1.055	69.5069	11.0517	8.005	-6.45015	-0.377412	-0.48718					58.8496	65.0888	8.919	9.4875	42	19
sub-084	NG101	599.763	19.7036	5.2974	4.4138
sub-085	NG101	257.936	10.2119	4.9788	0	-93.7098	-3.0995	-1.4604	1.2236	68.4486	11.2012	7.73813	-1.74068	0.00258634	-0.416875	2.87134	-0.252621	3.40103	-1.27982	79.7357	72.8395	-16.0993	-11.8332	44	6
sub-086	NG101	456.408	7.9064	6.7542	0	50.8079	0.0087	-2.4285	0	80.3707	12.2394	8.35818	-4.52006	-0.371162	-0.0813286	3.55595	0.984029	3.54346	-0.378631	84.2365	82.8025	4.0317	-16.1358	29	12
sub-087	NG101	249.939	7.7197	3.4638	1.3268	-125.288	-3.4581	0.0083	0.0719											73.7089	66.2338	-7.7089	-4.0716	46	15
sub-088	Placebo	339.66				-114.655																		48	18
sub-089	Placebo	403.523				-168.83																		19	8
sub-090	NG101	486.451	10.3616	10.0211	0															77.9279	82.716
sub-091	NG101	317.846	8.9321	3.145	4.3675					78.3119	11.9296	8.29566								51.5695	66.0606			49	19
sub-092	NG101																							11	3
sub-094	Placebo	230.109	8.3919	6.183	2.0264	-63.588	-3.1548	-1.8934	0.8323	64.3376	10.3976	7.8166	3.75787	0.523602	-0.0868793	3.37079	0.0454871	4.08571	-1.83117	66.1905	46.6292	-0.3081	7.8012	2	0
sub-095	Placebo	589.26	23.7084	6.5532	0	-231.087	-13.6733	-0.0624	0															23	10
sub-096	NG101	616.501	28.6177	7.9161	0	-476.534	-22.182	-3.2506	3.0931											76.25	78.7709	-22.7616	-48.4679	29	4
sub-097	NG101																							43	16
sub-098	NG101	315.493	7.1216	6.2031	1.7157	-6.13828	0.9838	0.0079	0.3035	66.8333	10.8362	7.81249	0.9715	0.125715	0.0121492	2.39366	-0.0380276	2.58068	-0.341074	88.2075	78.8462	-14.014	-7.9601	42	11
sub-099	NG101	1712.06	34.2804	5.3629	1.4788															83.1325	83.7838
sub-100	NG101	385.415	7.9225	3.6008	1.7661	-213.11	-2.4441	0.163	0.7253	78.0921	11.7628	8.36621	-1.2874	-0.398837	0.385428	2.95664	1.48692	3.67155	-0.201844	90.8676	63.9752	-11.3438	-5.4846	47	10
sub-101	NG101	3696.46	50.9188	10.1692	0	-2296.79	-2.7618	0.3166	0	73.3084	11.0367	8.43303	-0.0714148	-0.18184	0.281677	1.65897	0.327898	1.81982	-0.428864	91.1765	88.3249	2.6624	1.2457	20	7
sub-102	NG101		30.8789	6.17	1.2121		-23.5332	-3.8764	3.245															20	6
sub-104	Placebo	235.101	6.409	4.1251	3.2798	-95.6381	1.8717	-0.8042	-0.3626	70.9104	10.7797	8.40141	5.35975	1.08596	-0.627592	2.48046	-1.26196	1.89944	-0.972461	80.8219	68.8623	-19.9924	-16.4233	41	15
sub-105	Placebo		7.8792	7.6043	1.255		2.3814	-0.5772	-0.6461															24	7
sub-106	Placebo	205.63	6.2718	4.3975	4.2602	41.8737	1.9219	0.0954	-0.6427											76.6055	53.7975	-11.4679	4.5876	43	16
sub-107	NG101		14.3442	7.0048	0		-9.0592	-3.3378	2.3205															40	13
sub-108	NG101	876.485	17.139	6.3564	0	-464.026	-0.3341	-2.1935	0	69.0645	11.5525	7.53056	-3.1889	-0.732661	0.482934	1.93905	-0.485261	2.05867	-0.909804	89.5	82.7815	-10.1704	-11.2487	35	20
sub-109	NG101	312.528	6.425	5.6635	0.994	-213.414	-0.7851	-2.9841	1.7373	70.2135	12.245	7.3124	8.45523	0.627622	0.478576					68.0365	66.4557	-25.1794	-23.305	39	15
sub-110	NG101	222.509	6.5674	5.5523	0	-8.1994	0.3347	-0.4264	0.9884	55.8399	10.1348	6.96875				1.20887		1.10602		82.3789	85.1852	5.884	-3.2497	17	0
sub-111	NG101	374.21	9.7599	6.9508	0	144.786	1.1808	-1.2502	0	66.8767	11.3136	7.47565								84.0909	89.7436	0.1886	-4.5365	7	0
sub-112	Placebo	664.193	14.8295	5.9124	0	-337.775	-0.7931	-1.6716	1.108	71.9638	10.4041	8.75816	5.63941	0.770332	-0.0923295	2.28149	-0.682965	1.98802	-0.743553	83.5821	78.4314	-5.8678	-1.1587	30	7
sub-113	Placebo	295.131	6.6098	6.927	2.9683	18.161	1.5953	-1.3479	-0.3647	78.7205	11.6556	8.59192				1.48323		1.6872		86.3636	66.4634	-5.9091	8.228	39	2
sub-114	NG101	205.501	21.069	7.4247	0.2655	241.024	-5.2406	-2.547	-0.2655											54.4186	70.7602	22.6739	-0.24	16	1
sub-115	NG101	1032.34	24.2205	8.2677	0	174.017	-0.6059	1.3227	0	73.2711	11.3843	8.12083	-0.14937	-0.269289	0.371677					80.3279	76.2162	2.3388	6.4185	32	1
sub-116	NG101	674.525	16.6647	4.9693	0	-311.304	-3.9725	0.7625	1.241											73.8938	82.0988	3.8236	-14.13	29	6
sub-117	NG101	469.474	18.7342	6.2351	2.0357	-293.802	-12.0181	-2.4452	1.2226											77.7328	88.1657			48	16
sub-120	NG101	183.983	4.6585	3.3458	5.4055	12.4888	0.677	-0.0602	-1.0753	64.5443	10.3076	7.87816	4.72998	0.242168	0.448361	2.09709	-0.00411244	2.18374	-0.508204	49.3151	46.7836	16.7866	5.2632	30	1
sub-121	NG101	71.6485	4.4343	1.7605	4.0078	-51.1552	-1.4775	0.3541	-0.9797	63.1703	10.3864	7.64926	2.34574	0.107268	0.199988					32.5472	54.1935	-18.1882	-35.9453	29	6
sub-122	Placebo	568.022	22.6768	4.5962	0.4343	151.646	-0.1861	3.5099	-0.034	70.5156	12.0188	7.45962	12.3678	0.958287	0.883095	1.98022	-0.629934	2.39294	-0.993905	59.6639	45	11.5225	34.7753	21	0
sub-123	Placebo	178.773	8.0145	2.7652	3.8994	-56.7163	-0.2623	0.5422	-0.6353	62.5399	10.3857	7.63134	8.22205	1.01367	-0.0376703	1.95482	-0.457784	1.9548	-0.496727	55.0802	43.038	-16.0326	-7.7816	39	10
sub-124	Placebo	630.71	11.1979	8.5225	0	-452.961	-5.391	-4.2113	5.9126											79.7101	84.472	-11.1237	-16.3869	40	11
sub-125	Placebo	306.069	12.5232	5.1368	0	-189.106	-10.2817	-2.5932	2.7301	67.2434	10.3593	8.22883	5.46109	0.581202	0.24024	3.14139		2.91548		64.8148	41.9753	-16.011	11.2298	50	20
sub-126	NG101									67.4556	10.7707	7.92191	6.47866	0.577977	0.314851	2.60248	-0.430659	2.64028	-0.808463					32	10
sub-127	NG101	961.596	21.1264	6.5513	0	-172.005	0.0128	6.0734	0											86.6109	74.4318			17	4
